# Supplementary material for: Catalytic Subunit 1 of Protein Phosphatase 2A Is a Subunit of the STRIPAK Complex and Governs Fungal Sexual Development
Source: mBio. 2016 Jun 21;7(3):e00870-16. doi: 10.1128/mBio.00870-16 (PMC4916389; doi:10.1128/mBio.00870-16)
Supplement: Dataset S1 — TAP-MS with PP2Ac1 as bait. Download [file mbo003162867sd1.xlsx]

## Sheet: Tabelle5
	MS1 NTAP-PP2Ac1			MS2 NTAP-PP2Ac1			MS3 NTAP-PP2Ac1			MS4 NTAP-PP2Ac1
Accession	%cov	#S	#P	%cov	#S	#P	%cov	#S	#P	%cov	#S	#P
SMAC_00017							8.3	3	2
SMAC_00067							8.33	2	2
SMAC_00082	1.48	2	2				1.86	3	2
SMAC_00193							5.78	2	2
SMAC_00211	6.84	2	2				22	20	9
SMAC_00229							38.28	11	6
SMAC_00250							9.34	2	2
SMAC_00314	6	3	3				13.14	6	6
SMAC_00356	11.54	2	2				15.71	4	3
SMAC_00367							24.94	9	7
SMAC_00379	7.53	2	2				51.6	30	15
SMAC_00380							7.52	8	5
SMAC_00384							20.2	11	7
SMAC_00496	12.89	3	3
SMAC_00542							12.11	3	2
SMAC_00604	6.15	2	2
SMAC_00605							24.2	9	6
SMAC_00611							18.35	5	3
SMAC_00625							31.3	11	6
SMAC_00630	4.7	2	2				5.87	2	2
SMAC_00640	5.59	3	2				30.65	22	8
SMAC_00656	14.29	3	3				11.65	2	2
SMAC_00681	9.93	4	4	10.36	4	4	23.88	17	12
SMAC_00695							6.51	2	2
SMAC_00702	12.77	2	2				25.18	8	4
SMAC_00711							7.18	2	2
SMAC_00722							6.61	2	2
SMAC_00774	16.08	3	2
SMAC_00788							5.83	2	2
SMAC_00816							9.63	3	3
SMAC_00817	19.03	14	7	16.8	7	6	26.62	17	10	15.18	8	5
SMAC_00823	27.62	7	6	14.58	4	4	7.42	5	2
SMAC_00855							9.23	4	2
SMAC_00863							3.51	3	3
SMAC_00867							3.91	2	2
SMAC_00919							6.35	2	2
SMAC_00948	40.64	28	9	38.18	20	8	50.74	36	14	14.04	4	3
SMAC_01105							19.2	3	2
SMAC_01108							26.9	10	3
SMAC_01159							7.71	3	3
SMAC_01191							50.37	14	8
SMAC_01205							13.59	2	2
SMAC_01233	8.19	3	2				9.64	3	2
SMAC_01248	5.57	2	2
SMAC_01261	3.32	4	3				3.98	4	3
SMAC_01267							4.99	3	3
SMAC_01312							4.9	4	2
SMAC_01319	11.97	6	2				11.97	6	2
SMAC_01320							24.5	5	4
SMAC_01351	8.25	3	2				15.74	10	5
SMAC_01359							9.54	3	3
SMAC_01404							50.67	22	6
SMAC_01453	6.38	6	2				17.21	7	6
SMAC_01458	7.79	2	2	11.17	4	3	18.96	5	5
SMAC_01480	4.51	2	2				10.75	5	5
SMAC_01557							13.16	2	2
SMAC_01601	34.09	6	3				40.34	28	4	18.75	3	2
SMAC_01605							14.18	8	6
SMAC_01609	15.68	3	2				17.84	5	2
SMAC_01628							5.58	3	2
SMAC_01661							11.97	4	3
SMAC_01701							7	5	2
SMAC_01764							3.82	2	2
SMAC_01774							3.29	2	2
SMAC_01802							7.67	5	4
SMAC_01860							11.46	3	3
SMAC_01879							22.8	3	3
SMAC_01911	4.69	2	2				4.69	2	2
SMAC_01917				6.91	3	3
SMAC_01919	11.18	5	5				5.83	4	3
SMAC_01942							13.47	4	4
SMAC_01952							8.05	5	3
SMAC_01953							7.36	4	3
SMAC_01988							11.05	5	4
SMAC_02004							18	6	3
SMAC_02105							18.67	3	3	18.67	3	2
SMAC_02116							11.8	5	4
SMAC_02131							14.53	2	2
SMAC_02142							2.24	3	2
SMAC_02147	11.11	7	4	6.06	3	2	11.11	8	4	6.06	2	2
SMAC_02193	23.08	10	2				23.08	8	2
SMAC_02194							14.19	4	2
SMAC_02232							3.26	2	2
SMAC_02284							28.93	3	3
SMAC_02293							26.05	19	8
SMAC_02304							9.02	2	2
SMAC_02337							8.01	3	3
SMAC_02347	14.16	2	2
SMAC_02364	19.42	2	2
SMAC_02379							14.54	4	4
SMAC_02381	6.33	3	3
SMAC_02400							14.87	2	2
SMAC_02401							10.87	5	3
SMAC_02431							2.41	4	3
SMAC_02450	9.01	4	4				10.35	4	4
SMAC_02453							3.65	2	2
SMAC_02458				13.79	2	2	25.62	12	4
SMAC_02460	8.04	4	4				5.92	4	4
SMAC_02477							11.65	2	2
SMAC_02507							9.09	5	4
SMAC_02509							17.78	4	2
SMAC_02519	4.07	2	2				19.07	11	7
SMAC_02525							4.13	2	2
SMAC_02537							4.7	2	2
SMAC_02580	34.38	84	28	29.55	51	20	47.14	174	45	8.13	6	6
SMAC_02597							13.23	2	2
SMAC_02657							35.71	14	8
SMAC_02671							25.56	9	6
SMAC_02703	6.4	3	2
SMAC_02832							23.78	10	8
SMAC_02834	8.7	5	2				15.53	6	2
SMAC_02840							5.71	3	3
SMAC_02851				4.82	2	2	2.47	2	2
SMAC_02856							4.28	2	2
SMAC_02877	17.95	2	2				17.95	2	2
SMAC_02986	8.91	2	2
SMAC_03032							11.58	3	3
SMAC_03040	6.63	4	4				14.87	13	9
SMAC_03048							27.03	14	8
SMAC_03063							3.95	2	2
SMAC_03107	19.21	2	2
SMAC_03109	3.38	2	2				4.8	3	3
SMAC_03111							9.48	4	3
SMAC_03171				5.31	2	2
SMAC_03254							24.54	3	2
SMAC_03415							8.28	3	3
SMAC_03432							7.64	3	2
SMAC_03445							8.49	6	5
SMAC_03446	34.65	32	16	24.32	14	12	49.7	75	23	22.49	9	9
SMAC_03483	7.36	4	2				10.35	2	2
SMAC_03511							6.67	2	2
SMAC_03518	3.87	2	2				6.09	9	3
SMAC_03648	5.64	2	2				7.71	2	2
SMAC_03649							5.93	3	3
SMAC_03712							5.61	2	2
SMAC_03770							8.4	2	2	9.76	2	2
SMAC_03781							13.75	12	6
SMAC_03857							11.62	5	3
SMAC_03922							20.16	2	2
SMAC_03926							6.32	2	2
SMAC_03978							1.8	3	2
SMAC_04008	3.48	2	2				3.48	2	2
SMAC_04018							19.18	13	8
SMAC_04056	10.49	6	5				20.37	12	7
SMAC_04125	8.24	2	2				11.97	3	3
SMAC_04128	1.71	2	2
SMAC_04143	33.23	8	6	15.99	6	3	19.44	4	4
SMAC_04147							6.27	6	4
SMAC_04160							4.22	2	2
SMAC_04163							5.67	3	3
SMAC_04198	15.82	4	4	11.99	3	3	20.41	11	7
SMAC_04221							9.55	4	4
SMAC_04223							16.5	3	2
SMAC_04241							6.03	2	2
SMAC_04274	27.46	6	4	15.03	3	2	28.5	9	4
SMAC_04299							4.93	3	2
SMAC_04316	23.54	9	6				28.61	15	7
SMAC_04341							8.74	4	4
SMAC_04364	10.89	3	2				10.89	2	2	14.85	2	2
SMAC_04373	9.62	2	2
SMAC_04392							21.71	6	2
SMAC_04408	10.99	6	4				13.94	5	4
SMAC_04446							38.64	8	6
SMAC_04565							3.84	2	2
SMAC_04573	12.63	5	3				29.57	8	7
SMAC_04577							18.3	8	4
SMAC_04591							18.34	3	2
SMAC_04628	9.03	2	2				16.52	6	4
SMAC_04649							8.7	2	2
SMAC_04662	2.88	2	2
SMAC_04678	32.5	34	7	30	55	7	57.19	325	16	27.19	125	6
SMAC_04679							23.88	4	3
SMAC_04680	5.36	2	2
SMAC_04716	72.84	11	3				72.84	4	3
SMAC_04732	15.38	4	3				9.94	2	2
SMAC_04785							18.21	5	4
SMAC_04798							3.64	4	2
SMAC_04808							12.09	3	2
SMAC_04815	5.4	3	3
SMAC_04816	0.27	2	2	0.43	3	3
SMAC_04844							25.35	4	4
SMAC_04852							4.69	2	2
SMAC_04858							6.43	2	2
SMAC_04909	31.03	2	2
SMAC_04917							18.31	5	2
SMAC_05032							23.15	12	6
SMAC_05033							3.41	2	2
SMAC_05035							37.66	8	3
SMAC_05066							8.12	3	2
SMAC_05099	10.28	6	4	5.71	2	2	17.13	8	7
SMAC_05120							6.51	4	2
SMAC_05223							6.83	3	3
SMAC_05296							20.73	4	3
SMAC_05345							30.56	22	15
SMAC_05394	10.53	3	2
SMAC_05435							3.49	2	2
SMAC_05460	25.78	3	2
SMAC_05514	11.31	5	2				9.95	3	2
SMAC_05515	22.02	5	2				22.02	4	2
SMAC_05522				2.05	2	2
SMAC_05542							18.4	8	5
SMAC_05573							15.18	3	2
SMAC_05582							8.83	3	2
SMAC_05649							10.1	3	3
SMAC_05699							9.28	6	5
SMAC_05782							19.35	8	7
SMAC_05783							18.18	2	2
SMAC_05811							9.18	4	3
SMAC_05818							7.16	2	2
SMAC_05824	6.28	2	2				5.02	5	2
SMAC_05897							17.09	3	2
SMAC_05898	2.92	2	2	4.51	3	3	6.93	6	6
SMAC_05926							23.24	5	3
SMAC_05967	5.2	4	4				6.5	6	5
SMAC_06002							8.97	3	3
SMAC_06024	5.77	2	2				9.91	5	3
SMAC_06049							6.55	4	3
SMAC_06061							9.52	7	4
SMAC_06073							33.77	10	6
SMAC_06074	8.73	2	2
SMAC_06143	10.16	3	3
SMAC_06155	7.27	2	2				7.27	4	3
SMAC_06165							19.02	3	2
SMAC_06203	8.88	2	2				48.52	19	9
SMAC_06239							16.41	4	2
SMAC_06242	8.37	3	3				7.59	3	3
SMAC_06264	18.32	4	3				19.8	6	3
SMAC_06278							20.95	5	5
SMAC_06292							6.94	3	3
SMAC_06299							8.93	2	2
SMAC_06301	9.61	3	2				18.18	8	5
SMAC_06334							17.28	3	3
SMAC_06377	6.01	2	2
SMAC_06396							11.25	7	6
SMAC_06421							5.5	3	3
SMAC_06445							12.87	3	2
SMAC_06506							13.87	6	5
SMAC_06516							10.24	4	4
SMAC_06573							32.85	4	4
SMAC_06594							12.95	2	2
SMAC_06648	3.59	3	2				8.81	8	4
SMAC_06733							30.06	6	4
SMAC_06774							9.65	4	3
SMAC_06775							17.66	10	7
SMAC_06860							9.43	3	3
SMAC_06902	6.9	3	3				6.66	3	3
SMAC_06911	18.38	6	3				30.15	9	4
SMAC_06937							17.02	7	4
SMAC_06954							10.59	4	3
SMAC_07005							14.86	6	5
SMAC_07013							11.53	4	4
SMAC_07018	5.49	2	2
SMAC_07073	3.73	3	3	1.97	2	2	8.98	10	7
SMAC_07082	9.51	2	2
SMAC_07106	14.55	3	3				61.52	16	12	14.85	3	3
SMAC_07117							6.29	2	2
SMAC_07180							14.81	2	2
SMAC_07250							8.9	3	2
SMAC_07253	9.5	3	3	7.23	2	2
SMAC_07268	16.39	4	4				14.46	4	4	8.92	2	2
SMAC_07310							4.4	5	5
SMAC_07326	13.66	9	5				23.11	22	7	6.51	2	2
SMAC_07333							10.65	4	3
SMAC_07374	34.01	3	2				21.77	5	2	34.69	6	3
SMAC_07415	7.21	2	2				12.63	4	4
SMAC_07435							17.78	3	2
SMAC_07533							2.77	3	2
SMAC_07544							2.95	2	2
SMAC_07559	6.87	3	2				14.19	6	4
SMAC_07639							28.16	10	6
SMAC_07653	6.83	3	3	4.55	3	2
SMAC_07683	7.48	2	2
SMAC_07797							11.04	3	3
SMAC_07803							22.95	4	3
SMAC_07823							9.68	2	2
SMAC_07851	40.82	2	2
SMAC_08038	10	7	3				11.89	4	3
SMAC_08053							18.93	2	2
SMAC_08092							12.54	3	3
SMAC_08142							11.45	4	3
SMAC_08161	4.45	2	2				22.49	13	7
SMAC_08177	21.65	4	2				21.65	6	3
SMAC_08213							22.38	12	6
SMAC_08232							18.12	3	2
SMAC_08248							51.04	5	5
SMAC_08263							9.14	2	2
SMAC_08275							8.62	5	2
SMAC_08290							7.75	2	2
SMAC_08294	30.02	8	7				32.1	10	9
SMAC_08297							6.55	5	3
SMAC_08309	16.36	3	2
SMAC_08323							24.09	8	3
SMAC_08326	6.71	2	2
SMAC_08357	21.19	10	5	18.54	15	4	22.3	14	5
SMAC_08400	10.15	2	2				38.51	13	8
SMAC_08522							2.89	2	2
SMAC_08623							5.5	4	4
SMAC_08717							8.58	3	3
SMAC_08748	6.45	2	2
SMAC_08751							17.2	3	2
SMAC_08770	9.54	4	4	6.07	2	2	29.77	16	11
SMAC_08845	12.21	5	4				18.66	5	5
SMAC_08869	11.18	5	4				33.97	24	11
SMAC_09034							14.66	7	6
SMAC_09041							15.22	7	3
SMAC_09126	3.95	2	2				17.36	11	10
SMAC_09155	11.47	3	2				26.13	11	6
SMAC_09269							7.16	4	4
SMAC_09292	7.56	3	3				9.41	6	4
SMAC_09303							7.6	2	2
SMAC_09545							13.18	4	3
SMAC_09625	4.39	2	2				8.61	4	4
SMAC_09840				7.55	2	2	15.63	8	5
SMAC_12083							20.81	3	3
SMAC_12602	11.36	2	2				22.4	4	4
SMAC_12609	4.9	3	2				2.6	3	2
SMAC_12689							16	4	3
SMAC_12706	21.86	4	3				18.58	5	3
SMAC_12757							20	2	2
%cov: coverage, #S: spectral counts, #P: peptides

## Sheet: MS1
Accession	Coverage	# PSMs	# Peptides
SMAC_00000
SMAC_00001
SMAC_00002
SMAC_00003
SMAC_00004
SMAC_00005
SMAC_00006
SMAC_00007
SMAC_00008
SMAC_00009
SMAC_00010
SMAC_00011
SMAC_00012
SMAC_00013
SMAC_00014
SMAC_00015
SMAC_00017
SMAC_00018
SMAC_00019
SMAC_00020
SMAC_00021
SMAC_00022
SMAC_00023
SMAC_00024
SMAC_00025
SMAC_00026
SMAC_00027
SMAC_00028
SMAC_00029
SMAC_00030
SMAC_00031
SMAC_00032
SMAC_00033
SMAC_00034
SMAC_00035
SMAC_00036
SMAC_00037
SMAC_00038
SMAC_00039
SMAC_00040
SMAC_00041
SMAC_00042
SMAC_00043
SMAC_00044
SMAC_00045
SMAC_00046
SMAC_00047
SMAC_00048
SMAC_00049
SMAC_00050
SMAC_00051
SMAC_00052
SMAC_00053
SMAC_00054
SMAC_00055
SMAC_00056
SMAC_00057
SMAC_00058
SMAC_00059
SMAC_00060
SMAC_00061
SMAC_00063
SMAC_00064
SMAC_00065
SMAC_00066
SMAC_00067
SMAC_00068
SMAC_00069
SMAC_00070
SMAC_00071
SMAC_00072
SMAC_00073
SMAC_00074
SMAC_00075
SMAC_00076
SMAC_00077
SMAC_00078
SMAC_00079
SMAC_00080
SMAC_00081
SMAC_00082	1.48	2	2
SMAC_00083
SMAC_00084
SMAC_00085
SMAC_00086
SMAC_00087
SMAC_00088
SMAC_00089
SMAC_00090
SMAC_00091
SMAC_00092
SMAC_00093
SMAC_00094
SMAC_00095
SMAC_00096
SMAC_00097
SMAC_00098
SMAC_00099
SMAC_00100
SMAC_00101
SMAC_00102
SMAC_00103
SMAC_00104
SMAC_00105
SMAC_00106
SMAC_00107
SMAC_00108
SMAC_00109	5.1	3	3
SMAC_00110
SMAC_00111
SMAC_00112
SMAC_00113
SMAC_00114
SMAC_00115
SMAC_00116
SMAC_00117
SMAC_00118
SMAC_00119
SMAC_00120
SMAC_00121
SMAC_00122
SMAC_00123
SMAC_00124
SMAC_00125
SMAC_00126
SMAC_00127
SMAC_00128
SMAC_00129
SMAC_00130
SMAC_00131
SMAC_00132
SMAC_00133
SMAC_00134
SMAC_00135
SMAC_00136
SMAC_00137
SMAC_00138
SMAC_00139
SMAC_00140
SMAC_00141
SMAC_00142
SMAC_00143
SMAC_00144
SMAC_00145
SMAC_00146
SMAC_00147
SMAC_00148
SMAC_00149
SMAC_00150
SMAC_00151
SMAC_00152
SMAC_00153
SMAC_00154
SMAC_00155
SMAC_00156
SMAC_00157
SMAC_00158
SMAC_00159
SMAC_00160
SMAC_00161
SMAC_00162
SMAC_00163
SMAC_00164
SMAC_00165
SMAC_00166
SMAC_00167
SMAC_00168
SMAC_00169
SMAC_00170
SMAC_00172
SMAC_00173
SMAC_00174
SMAC_00175
SMAC_00176
SMAC_00177
SMAC_00178
SMAC_00179
SMAC_00180
SMAC_00181
SMAC_00182
SMAC_00183
SMAC_00184
SMAC_00185
SMAC_00186
SMAC_00187
SMAC_00188
SMAC_00189
SMAC_00190
SMAC_00191
SMAC_00192
SMAC_00193
SMAC_00194
SMAC_00195
SMAC_00196
SMAC_00198
SMAC_00199
SMAC_00200
SMAC_00201
SMAC_00202
SMAC_00203
SMAC_00204
SMAC_00205
SMAC_00206
SMAC_00207
SMAC_00208
SMAC_00209
SMAC_00210
SMAC_00211	6.84	2	2
SMAC_00212
SMAC_00213
SMAC_00214
SMAC_00215
SMAC_00216
SMAC_00217
SMAC_00218
SMAC_00219
SMAC_00220
SMAC_00221
SMAC_00222
SMAC_00223
SMAC_00224
SMAC_00225
SMAC_00226
SMAC_00227
SMAC_00228
SMAC_00229
SMAC_00230
SMAC_00231
SMAC_00232
SMAC_00233
SMAC_00234
SMAC_00235
SMAC_00236
SMAC_00237
SMAC_00238
SMAC_00239
SMAC_00240
SMAC_00241
SMAC_00242
SMAC_00243
SMAC_00244
SMAC_00245
SMAC_00246
SMAC_00247
SMAC_00248	31.58	13	3
SMAC_00249
SMAC_00250
SMAC_00251
SMAC_00252
SMAC_00253
SMAC_00254
SMAC_00255
SMAC_00256
SMAC_00257
SMAC_00258
SMAC_00259
SMAC_00261
SMAC_00262
SMAC_00263
SMAC_00264
SMAC_00265
SMAC_00267
SMAC_00268
SMAC_00269
SMAC_00270
SMAC_00271
SMAC_00272
SMAC_00273
SMAC_00274
SMAC_00275
SMAC_00276
SMAC_00277
SMAC_00278
SMAC_00279
SMAC_00280
SMAC_00281
SMAC_00282
SMAC_00283
SMAC_00284
SMAC_00285
SMAC_00286
SMAC_00287
SMAC_00288
SMAC_00289
SMAC_00290
SMAC_00291
SMAC_00292
SMAC_00293
SMAC_00294
SMAC_00295
SMAC_00296
SMAC_00297
SMAC_00298
SMAC_00299
SMAC_00300
SMAC_00301
SMAC_00302
SMAC_00303
SMAC_00304
SMAC_00305
SMAC_00306
SMAC_00307
SMAC_00308
SMAC_00309
SMAC_00310
SMAC_00311
SMAC_00312
SMAC_00313
SMAC_00314	6	3	3
SMAC_00315
SMAC_00316
SMAC_00317
SMAC_00318
SMAC_00319
SMAC_00320
SMAC_00321
SMAC_00323
SMAC_00324
SMAC_00325
SMAC_00326
SMAC_00327
SMAC_00328
SMAC_00329
SMAC_00330
SMAC_00331
SMAC_00332
SMAC_00333
SMAC_00334
SMAC_00335
SMAC_00336
SMAC_00337
SMAC_00338
SMAC_00339
SMAC_00340
SMAC_00341
SMAC_00342
SMAC_00343
SMAC_00344
SMAC_00345
SMAC_00346
SMAC_00347
SMAC_00348
SMAC_00349
SMAC_00350
SMAC_00351
SMAC_00352
SMAC_00353
SMAC_00354
SMAC_00355
SMAC_00356	11.54	2	2
SMAC_00357
SMAC_00358
SMAC_00360
SMAC_00361
SMAC_00362
SMAC_00363
SMAC_00364
SMAC_00365
SMAC_00366
SMAC_00367
SMAC_00368
SMAC_00369
SMAC_00370
SMAC_00372
SMAC_00373
SMAC_00374
SMAC_00375
SMAC_00376
SMAC_00377
SMAC_00378
SMAC_00379	7.53	2	2
SMAC_00380
SMAC_00381
SMAC_00382
SMAC_00383
SMAC_00384
SMAC_00385
SMAC_00386
SMAC_00387
SMAC_00388
SMAC_00389
SMAC_00390
SMAC_00391
SMAC_00392
SMAC_00393
SMAC_00394
SMAC_00395
SMAC_00396
SMAC_00397
SMAC_00398
SMAC_00399
SMAC_00400
SMAC_00401
SMAC_00402
SMAC_00403
SMAC_00404
SMAC_00405
SMAC_00406
SMAC_00407
SMAC_00408
SMAC_00409
SMAC_00410
SMAC_00411
SMAC_00412
SMAC_00413
SMAC_00414
SMAC_00415
SMAC_00416
SMAC_00417
SMAC_00418
SMAC_00419
SMAC_00420
SMAC_00421
SMAC_00422
SMAC_00423
SMAC_00424
SMAC_00425
SMAC_00426
SMAC_00427
SMAC_00428
SMAC_00429
SMAC_00430
SMAC_00431
SMAC_00432
SMAC_00433
SMAC_00434
SMAC_00435
SMAC_00436
SMAC_00437
SMAC_00438
SMAC_00439
SMAC_00440
SMAC_00441
SMAC_00442
SMAC_00443
SMAC_00444
SMAC_00445
SMAC_00446
SMAC_00447
SMAC_00448
SMAC_00450
SMAC_00451
SMAC_00452
SMAC_00453
SMAC_00454
SMAC_00455
SMAC_00456
SMAC_00457
SMAC_00458
SMAC_00459
SMAC_00460
SMAC_00461
SMAC_00462
SMAC_00463
SMAC_00464
SMAC_00465
SMAC_00466
SMAC_00467
SMAC_00468
SMAC_00469
SMAC_00470
SMAC_00471
SMAC_00472
SMAC_00473
SMAC_00474
SMAC_00475
SMAC_00476
SMAC_00477
SMAC_00478
SMAC_00479
SMAC_00480
SMAC_00481
SMAC_00482
SMAC_00483
SMAC_00484
SMAC_00485
SMAC_00486
SMAC_00487
SMAC_00488
SMAC_00489
SMAC_00490
SMAC_00491
SMAC_00493
SMAC_00494
SMAC_00495
SMAC_00496	12.89	3	3
SMAC_00497
SMAC_00498
SMAC_00499
SMAC_00500
SMAC_00501
SMAC_00502
SMAC_00503
SMAC_00504
SMAC_00505
SMAC_00506
SMAC_00507
SMAC_00508
SMAC_00509
SMAC_00510
SMAC_00511
SMAC_00512
SMAC_00513
SMAC_00514
SMAC_00515
SMAC_00516
SMAC_00517
SMAC_00518
SMAC_00519
SMAC_00520
SMAC_00521
SMAC_00522
SMAC_00523
SMAC_00524
SMAC_00525
SMAC_00526
SMAC_00527
SMAC_00528
SMAC_00529
SMAC_00530
SMAC_00531
SMAC_00532
SMAC_00533
SMAC_00534
SMAC_00535
SMAC_00536
SMAC_00537
SMAC_00538
SMAC_00539
SMAC_00540
SMAC_00541
SMAC_00542
SMAC_00543
SMAC_00544
SMAC_00545
SMAC_00546
SMAC_00547
SMAC_00548
SMAC_00549
SMAC_00550
SMAC_00551
SMAC_00552
SMAC_00553
SMAC_00554
SMAC_00555
SMAC_00556
SMAC_00557
SMAC_00558
SMAC_00559
SMAC_00560
SMAC_00561
SMAC_00562
SMAC_00563
SMAC_00564
SMAC_00565
SMAC_00566
SMAC_00567
SMAC_00568
SMAC_00569
SMAC_00570
SMAC_00571
SMAC_00572
SMAC_00573
SMAC_00574
SMAC_00575
SMAC_00576
SMAC_00577
SMAC_00578
SMAC_00579
SMAC_00580
SMAC_00581
SMAC_00582
SMAC_00583
SMAC_00584
SMAC_00585
SMAC_00586
SMAC_00587
SMAC_00588
SMAC_00589
SMAC_00590
SMAC_00591
SMAC_00592
SMAC_00593
SMAC_00594
SMAC_00595
SMAC_00597
SMAC_00598
SMAC_00599
SMAC_00600
SMAC_00601
SMAC_00602
SMAC_00603
SMAC_00604	6.15	2	2
SMAC_00605
SMAC_00606
SMAC_00607
SMAC_00608
SMAC_00609
SMAC_00610
SMAC_00611
SMAC_00612
SMAC_00613
SMAC_00614
SMAC_00615
SMAC_00616
SMAC_00617
SMAC_00618
SMAC_00619
SMAC_00620
SMAC_00621
SMAC_00622
SMAC_00623
SMAC_00624
SMAC_00625
SMAC_00626
SMAC_00627
SMAC_00628
SMAC_00629
SMAC_00630	4.7	2	2
SMAC_00631
SMAC_00632
SMAC_00633
SMAC_00634
SMAC_00635
SMAC_00636
SMAC_00637
SMAC_00638
SMAC_00639
SMAC_00640	5.59	3	2
SMAC_00641
SMAC_00642
SMAC_00643
SMAC_00644
SMAC_00645
SMAC_00646
SMAC_00647
SMAC_00648
SMAC_00649
SMAC_00650
SMAC_00651
SMAC_00652
SMAC_00653
SMAC_00654
SMAC_00655
SMAC_00656	14.29	3	3
SMAC_00657
SMAC_00658
SMAC_00659
SMAC_00660
SMAC_00661
SMAC_00662
SMAC_00663
SMAC_00664
SMAC_00665
SMAC_00666
SMAC_00667
SMAC_00668
SMAC_00669
SMAC_00670
SMAC_00671
SMAC_00672
SMAC_00673
SMAC_00674
SMAC_00675
SMAC_00676
SMAC_00677
SMAC_00678
SMAC_00679
SMAC_00680
SMAC_00681	9.93	4	4
SMAC_00682
SMAC_00683
SMAC_00684
SMAC_00685
SMAC_00686
SMAC_00688
SMAC_00689
SMAC_00690
SMAC_00691
SMAC_00692
SMAC_00693
SMAC_00694
SMAC_00695
SMAC_00696
SMAC_00697
SMAC_00698
SMAC_00699
SMAC_00700
SMAC_00701
SMAC_00702	12.77	2	2
SMAC_00703
SMAC_00704
SMAC_00705
SMAC_00706
SMAC_00707
SMAC_00708
SMAC_00709
SMAC_00710
SMAC_00711
SMAC_00712
SMAC_00713
SMAC_00714
SMAC_00715
SMAC_00716
SMAC_00717
SMAC_00718
SMAC_00719
SMAC_00720
SMAC_00721
SMAC_00722
SMAC_00723
SMAC_00724
SMAC_00725
SMAC_00726
SMAC_00727
SMAC_00728
SMAC_00729
SMAC_00730
SMAC_00731
SMAC_00732
SMAC_00733
SMAC_00734
SMAC_00735
SMAC_00736
SMAC_00737
SMAC_00738
SMAC_00740
SMAC_00741
SMAC_00742
SMAC_00743
SMAC_00744
SMAC_00745
SMAC_00746
SMAC_00747
SMAC_00748
SMAC_00749
SMAC_00750
SMAC_00751
SMAC_00752
SMAC_00753
SMAC_00754
SMAC_00755
SMAC_00758
SMAC_00759
SMAC_00760
SMAC_00761
SMAC_00762
SMAC_00763
SMAC_00764
SMAC_00766
SMAC_00767
SMAC_00768
SMAC_00769
SMAC_00770
SMAC_00772
SMAC_00773
SMAC_00774	16.08	3	2
SMAC_00775
SMAC_00776
SMAC_00777
SMAC_00778
SMAC_00779
SMAC_00780
SMAC_00781
SMAC_00782
SMAC_00783
SMAC_00784
SMAC_00785
SMAC_00786
SMAC_00787
SMAC_00788
SMAC_00789
SMAC_00790
SMAC_00791
SMAC_00792
SMAC_00793
SMAC_00794
SMAC_00795
SMAC_00796
SMAC_00797
SMAC_00798
SMAC_00799
SMAC_00800
SMAC_00801
SMAC_00802
SMAC_00803
SMAC_00804
SMAC_00805
SMAC_00806
SMAC_00807
SMAC_00808
SMAC_00809
SMAC_00810
SMAC_00811
SMAC_00812
SMAC_00813
SMAC_00814
SMAC_00815
SMAC_00816
SMAC_00817	19.03	14	7
SMAC_00818
SMAC_00819
SMAC_00820
SMAC_00821
SMAC_00822
SMAC_00823	27.62	7	6
SMAC_00824
SMAC_00825
SMAC_00826
SMAC_00827
SMAC_00828
SMAC_00829
SMAC_00830
SMAC_00831
SMAC_00832
SMAC_00833
SMAC_00834
SMAC_00835
SMAC_00836
SMAC_00837
SMAC_00838
SMAC_00839
SMAC_00840
SMAC_00841
SMAC_00842
SMAC_00843
SMAC_00844
SMAC_00845
SMAC_00846
SMAC_00847
SMAC_00848
SMAC_00849
SMAC_00850
SMAC_00851
SMAC_00852	3.55	2	2
SMAC_00853
SMAC_00854
SMAC_00855
SMAC_00856
SMAC_00857
SMAC_00858
SMAC_00859
SMAC_00860
SMAC_00861
SMAC_00862
SMAC_00863
SMAC_00865
SMAC_00866
SMAC_00867
SMAC_00868
SMAC_00869
SMAC_00870
SMAC_00871
SMAC_00872
SMAC_00873
SMAC_00874
SMAC_00875
SMAC_00876
SMAC_00877
SMAC_00878
SMAC_00879
SMAC_00880
SMAC_00881
SMAC_00882
SMAC_00883
SMAC_00884
SMAC_00885
SMAC_00886
SMAC_00887
SMAC_00888
SMAC_00889
SMAC_00890
SMAC_00891
SMAC_00892
SMAC_00893
SMAC_00894
SMAC_00895
SMAC_00896
SMAC_00897
SMAC_00898
SMAC_00899
SMAC_00900
SMAC_00901
SMAC_00902
SMAC_00903
SMAC_00904
SMAC_00905
SMAC_00906
SMAC_00907
SMAC_00908
SMAC_00909
SMAC_00910
SMAC_00911
SMAC_00912
SMAC_00913
SMAC_00914
SMAC_00915
SMAC_00916
SMAC_00917
SMAC_00918
SMAC_00919
SMAC_00920
SMAC_00921
SMAC_00922
SMAC_00923
SMAC_00924
SMAC_00925
SMAC_00926
SMAC_00927
SMAC_00928
SMAC_00929
SMAC_00930
SMAC_00931
SMAC_00932
SMAC_00933
SMAC_00934
SMAC_00935
SMAC_00936
SMAC_00937
SMAC_00938
SMAC_00939
SMAC_00940
SMAC_00941
SMAC_00942
SMAC_00943
SMAC_00944
SMAC_00945
SMAC_00946
SMAC_00947
SMAC_00948	40.64	28	9
SMAC_00949
SMAC_00950
SMAC_00951
SMAC_00952
SMAC_00953
SMAC_00954
SMAC_00955
SMAC_00956
SMAC_00957
SMAC_00958
SMAC_00959
SMAC_00960
SMAC_00961
SMAC_00962
SMAC_00963
SMAC_00965
SMAC_00966
SMAC_00967
SMAC_00968
SMAC_00969
SMAC_00970
SMAC_00971
SMAC_00972
SMAC_00973
SMAC_00974
SMAC_00975
SMAC_00976
SMAC_00977
SMAC_00978
SMAC_00979
SMAC_00980
SMAC_00981
SMAC_00982
SMAC_00983
SMAC_00984
SMAC_00985
SMAC_00986
SMAC_00987
SMAC_00989
SMAC_00990
SMAC_00991
SMAC_00992
SMAC_00993
SMAC_00994
SMAC_00995
SMAC_00996
SMAC_00997
SMAC_00998
SMAC_00999
SMAC_01000
SMAC_01001
SMAC_01002
SMAC_01003
SMAC_01004
SMAC_01005
SMAC_01006
SMAC_01007
SMAC_01008
SMAC_01009
SMAC_01010
SMAC_01011
SMAC_01012
SMAC_01013
SMAC_01014
SMAC_01015
SMAC_01016
SMAC_01017
SMAC_01018
SMAC_01019
SMAC_01020
SMAC_01021
SMAC_01022
SMAC_01023
SMAC_01024
SMAC_01025
SMAC_01026
SMAC_01027
SMAC_01028
SMAC_01029
SMAC_01030
SMAC_01031
SMAC_01032
SMAC_01033
SMAC_01034
SMAC_01035
SMAC_01036
SMAC_01037
SMAC_01038
SMAC_01039
SMAC_01040
SMAC_01041
SMAC_01042
SMAC_01043
SMAC_01044
SMAC_01045
SMAC_01046
SMAC_01047
SMAC_01048
SMAC_01049
SMAC_01050
SMAC_01051
SMAC_01052
SMAC_01053
SMAC_01054
SMAC_01055
SMAC_01056
SMAC_01057
SMAC_01058
SMAC_01059
SMAC_01061
SMAC_01062
SMAC_01063
SMAC_01064
SMAC_01065
SMAC_01066
SMAC_01067
SMAC_01068
SMAC_01069
SMAC_01070
SMAC_01071
SMAC_01072
SMAC_01073
SMAC_01074
SMAC_01075
SMAC_01076
SMAC_01077
SMAC_01078
SMAC_01079
SMAC_01080
SMAC_01081
SMAC_01082
SMAC_01083
SMAC_01084
SMAC_01085
SMAC_01086
SMAC_01087
SMAC_01088
SMAC_01089
SMAC_01090
SMAC_01091
SMAC_01092
SMAC_01093
SMAC_01094
SMAC_01095
SMAC_01096
SMAC_01097
SMAC_01098
SMAC_01099
SMAC_01100
SMAC_01101
SMAC_01102
SMAC_01103
SMAC_01104
SMAC_01105
SMAC_01106
SMAC_01107
SMAC_01108
SMAC_01109
SMAC_01110
SMAC_01111
SMAC_01112
SMAC_01113
SMAC_01114
SMAC_01116
SMAC_01118
SMAC_01119
SMAC_01120
SMAC_01121
SMAC_01122
SMAC_01123
SMAC_01124
SMAC_01125
SMAC_01126
SMAC_01127
SMAC_01128
SMAC_01129
SMAC_01130
SMAC_01131
SMAC_01132
SMAC_01133
SMAC_01134
SMAC_01135
SMAC_01136
SMAC_01137
SMAC_01138
SMAC_01139
SMAC_01140
SMAC_01141
SMAC_01142
SMAC_01143
SMAC_01144
SMAC_01145
SMAC_01146
SMAC_01147
SMAC_01148
SMAC_01149
SMAC_01150
SMAC_01151
SMAC_01152
SMAC_01153
SMAC_01154
SMAC_01155
SMAC_01156
SMAC_01157
SMAC_01158
SMAC_01159
SMAC_01160
SMAC_01161
SMAC_01162
SMAC_01163
SMAC_01164
SMAC_01165
SMAC_01166
SMAC_01167
SMAC_01168
SMAC_01169
SMAC_01170
SMAC_01171
SMAC_01172
SMAC_01173
SMAC_01174
SMAC_01175
SMAC_01176
SMAC_01178
SMAC_01179
SMAC_01180
SMAC_01181
SMAC_01182
SMAC_01183
SMAC_01184
SMAC_01185
SMAC_01186
SMAC_01187
SMAC_01188
SMAC_01189
SMAC_01190
SMAC_01191
SMAC_01192
SMAC_01193
SMAC_01194
SMAC_01195
SMAC_01196
SMAC_01197
SMAC_01198
SMAC_01201
SMAC_01202
SMAC_01203
SMAC_01204
SMAC_01205
SMAC_01206
SMAC_01207
SMAC_01208
SMAC_01209
SMAC_01210
SMAC_01211
SMAC_01212
SMAC_01213
SMAC_01214
SMAC_01215
SMAC_01216
SMAC_01217
SMAC_01218
SMAC_01219
SMAC_01220
SMAC_01221
SMAC_01222
SMAC_01223
SMAC_01224
SMAC_01226
SMAC_01227
SMAC_01228
SMAC_01229
SMAC_01230
SMAC_01231
SMAC_01232
SMAC_01233	8.19	3	2
SMAC_01234
SMAC_01235
SMAC_01236
SMAC_01237
SMAC_01238
SMAC_01239
SMAC_01240
SMAC_01241
SMAC_01242
SMAC_01243
SMAC_01244
SMAC_01245
SMAC_01246
SMAC_01247
SMAC_01248	5.57	2	2
SMAC_01249
SMAC_01250
SMAC_01251
SMAC_01252
SMAC_01253
SMAC_01254
SMAC_01255
SMAC_01256
SMAC_01257
SMAC_01258
SMAC_01259
SMAC_01260
SMAC_01261	3.32	4	3
SMAC_01262
SMAC_01263
SMAC_01264
SMAC_01265
SMAC_01266
SMAC_01267
SMAC_01268
SMAC_01269
SMAC_01270
SMAC_01271
SMAC_01272
SMAC_01274
SMAC_01275
SMAC_01276
SMAC_01277
SMAC_01278
SMAC_01279
SMAC_01280
SMAC_01281
SMAC_01282
SMAC_01283
SMAC_01284
SMAC_01285
SMAC_01286
SMAC_01287
SMAC_01288
SMAC_01289
SMAC_01290
SMAC_01291
SMAC_01292
SMAC_01293
SMAC_01294
SMAC_01295
SMAC_01296
SMAC_01297
SMAC_01298
SMAC_01299
SMAC_01300
SMAC_01301
SMAC_01302
SMAC_01303
SMAC_01304
SMAC_01305
SMAC_01306
SMAC_01307
SMAC_01308
SMAC_01309
SMAC_01310
SMAC_01311
SMAC_01312
SMAC_01313
SMAC_01314
SMAC_01315
SMAC_01316
SMAC_01317
SMAC_01318
SMAC_01319	11.97	6	2
SMAC_01320
SMAC_01321	34.68	8	4
SMAC_01322
SMAC_01323
SMAC_01324
SMAC_01325
SMAC_01326
SMAC_01327
SMAC_01329
SMAC_01330
SMAC_01331
SMAC_01332
SMAC_01333
SMAC_01334
SMAC_01335
SMAC_01336
SMAC_01337
SMAC_01338
SMAC_01339
SMAC_01340
SMAC_01341
SMAC_01342
SMAC_01343
SMAC_01344
SMAC_01345
SMAC_01346
SMAC_01347
SMAC_01348
SMAC_01349
SMAC_01350
SMAC_01351	8.25	3	2
SMAC_01352
SMAC_01353
SMAC_01354
SMAC_01355
SMAC_01356
SMAC_01357
SMAC_01358
SMAC_01359
SMAC_01360
SMAC_01361
SMAC_01362
SMAC_01363
SMAC_01364
SMAC_01365
SMAC_01366
SMAC_01367
SMAC_01368
SMAC_01369
SMAC_01370
SMAC_01371
SMAC_01372
SMAC_01373
SMAC_01374
SMAC_01375
SMAC_01376
SMAC_01377
SMAC_01378
SMAC_01379
SMAC_01380
SMAC_01381
SMAC_01382
SMAC_01383
SMAC_01384
SMAC_01385
SMAC_01386
SMAC_01387
SMAC_01388
SMAC_01389
SMAC_01390
SMAC_01391
SMAC_01392
SMAC_01393
SMAC_01394
SMAC_01395
SMAC_01396
SMAC_01397
SMAC_01398
SMAC_01399
SMAC_01400
SMAC_01401
SMAC_01402
SMAC_01403
SMAC_01404
SMAC_01405
SMAC_01406
SMAC_01407
SMAC_01408
SMAC_01409
SMAC_01410
SMAC_01411
SMAC_01412
SMAC_01413
SMAC_01414
SMAC_01415
SMAC_01416
SMAC_01417
SMAC_01418
SMAC_01419
SMAC_01420
SMAC_01421
SMAC_01422
SMAC_01423
SMAC_01424
SMAC_01425
SMAC_01426
SMAC_01427
SMAC_01428
SMAC_01429
SMAC_01430
SMAC_01431
SMAC_01432
SMAC_01433
SMAC_01434
SMAC_01435
SMAC_01436
SMAC_01437
SMAC_01438
SMAC_01439
SMAC_01440
SMAC_01441
SMAC_01442
SMAC_01443
SMAC_01444
SMAC_01445
SMAC_01446
SMAC_01447
SMAC_01448
SMAC_01449
SMAC_01450
SMAC_01451
SMAC_01452
SMAC_01453	6.38	6	2
SMAC_01454
SMAC_01455
SMAC_01456
SMAC_01457
SMAC_01458	7.79	2	2
SMAC_01459
SMAC_01460
SMAC_01461
SMAC_01462
SMAC_01463
SMAC_01464
SMAC_01465
SMAC_01466
SMAC_01467
SMAC_01468
SMAC_01469
SMAC_01470
SMAC_01471
SMAC_01472
SMAC_01473
SMAC_01474
SMAC_01475
SMAC_01476
SMAC_01477
SMAC_01478
SMAC_01479
SMAC_01480	4.51	2	2
SMAC_01481
SMAC_01482
SMAC_01483
SMAC_01484
SMAC_01485
SMAC_01486
SMAC_01487
SMAC_01488
SMAC_01489
SMAC_01490
SMAC_01491
SMAC_01492
SMAC_01493
SMAC_01494
SMAC_01495
SMAC_01496
SMAC_01497
SMAC_01498
SMAC_01499
SMAC_01500
SMAC_01501
SMAC_01502
SMAC_01503
SMAC_01504
SMAC_01505
SMAC_01506
SMAC_01507
SMAC_01508
SMAC_01509
SMAC_01510
SMAC_01511
SMAC_01512
SMAC_01513
SMAC_01514
SMAC_01515
SMAC_01516
SMAC_01517
SMAC_01518
SMAC_01519
SMAC_01520
SMAC_01521
SMAC_01522
SMAC_01523
SMAC_01524
SMAC_01525
SMAC_01526
SMAC_01527
SMAC_01528
SMAC_01529
SMAC_01530
SMAC_01531
SMAC_01532
SMAC_01534
SMAC_01535
SMAC_01537
SMAC_01538
SMAC_01539
SMAC_01540
SMAC_01541
SMAC_01542
SMAC_01543
SMAC_01544
SMAC_01545
SMAC_01546
SMAC_01547
SMAC_01548
SMAC_01549
SMAC_01550
SMAC_01551
SMAC_01552
SMAC_01553
SMAC_01554
SMAC_01555
SMAC_01556
SMAC_01557
SMAC_01558
SMAC_01559
SMAC_01560
SMAC_01561
SMAC_01562
SMAC_01563
SMAC_01564
SMAC_01565
SMAC_01566
SMAC_01567
SMAC_01568
SMAC_01569
SMAC_01570
SMAC_01571
SMAC_01572
SMAC_01573
SMAC_01574
SMAC_01575
SMAC_01576
SMAC_01577
SMAC_01578
SMAC_01579
SMAC_01580
SMAC_01581
SMAC_01582
SMAC_01583
SMAC_01584
SMAC_01585
SMAC_01586
SMAC_01587
SMAC_01588
SMAC_01589
SMAC_01590
SMAC_01591
SMAC_01592
SMAC_01593
SMAC_01594
SMAC_01595
SMAC_01596
SMAC_01597
SMAC_01598
SMAC_01599
SMAC_01600
SMAC_01601	34.09	6	3
SMAC_01602
SMAC_01603
SMAC_01604
SMAC_01605
SMAC_01606
SMAC_01607
SMAC_01608
SMAC_01609	15.68	3	2
SMAC_01610
SMAC_01611
SMAC_01612
SMAC_01613
SMAC_01614
SMAC_01615
SMAC_01616
SMAC_01617
SMAC_01618
SMAC_01619
SMAC_01620
SMAC_01621
SMAC_01622
SMAC_01623
SMAC_01624
SMAC_01625
SMAC_01626
SMAC_01627
SMAC_01628
SMAC_01629
SMAC_01630
SMAC_01631
SMAC_01632
SMAC_01633
SMAC_01634
SMAC_01635
SMAC_01636
SMAC_01637
SMAC_01638
SMAC_01639
SMAC_01640
SMAC_01641
SMAC_01642
SMAC_01643
SMAC_01644
SMAC_01645
SMAC_01646
SMAC_01647
SMAC_01649
SMAC_01650
SMAC_01651
SMAC_01652
SMAC_01653
SMAC_01654
SMAC_01655
SMAC_01656
SMAC_01657
SMAC_01658
SMAC_01659
SMAC_01660
SMAC_01661
SMAC_01662
SMAC_01663
SMAC_01664
SMAC_01665
SMAC_01666
SMAC_01667
SMAC_01668
SMAC_01669
SMAC_01670
SMAC_01671
SMAC_01672
SMAC_01673
SMAC_01674
SMAC_01675
SMAC_01676
SMAC_01677
SMAC_01678
SMAC_01679
SMAC_01680
SMAC_01681
SMAC_01682
SMAC_01683
SMAC_01684
SMAC_01685
SMAC_01686
SMAC_01687
SMAC_01688
SMAC_01689
SMAC_01690
SMAC_01691
SMAC_01692
SMAC_01693
SMAC_01694
SMAC_01695
SMAC_01696
SMAC_01697
SMAC_01698
SMAC_01699
SMAC_01700
SMAC_01701
SMAC_01702
SMAC_01703
SMAC_01704
SMAC_01705
SMAC_01706
SMAC_01707
SMAC_01708
SMAC_01709
SMAC_01710
SMAC_01711
SMAC_01712
SMAC_01713
SMAC_01714
SMAC_01715
SMAC_01716
SMAC_01717
SMAC_01718
SMAC_01719
SMAC_01720
SMAC_01721
SMAC_01722
SMAC_01723
SMAC_01724
SMAC_01725
SMAC_01726
SMAC_01727
SMAC_01728
SMAC_01729
SMAC_01730
SMAC_01732
SMAC_01733
SMAC_01734
SMAC_01735
SMAC_01736
SMAC_01737
SMAC_01738
SMAC_01739
SMAC_01740
SMAC_01741
SMAC_01742
SMAC_01743
SMAC_01744
SMAC_01745
SMAC_01746
SMAC_01747
SMAC_01748
SMAC_01749
SMAC_01750
SMAC_01751
SMAC_01752
SMAC_01753
SMAC_01754
SMAC_01755
SMAC_01756
SMAC_01757
SMAC_01758
SMAC_01759
SMAC_01760
SMAC_01761
SMAC_01762
SMAC_01763
SMAC_01764
SMAC_01765
SMAC_01766
SMAC_01767
SMAC_01768
SMAC_01769
SMAC_01770
SMAC_01771
SMAC_01772
SMAC_01774
SMAC_01775
SMAC_01776
SMAC_01777
SMAC_01778
SMAC_01779
SMAC_01780
SMAC_01781
SMAC_01782
SMAC_01783
SMAC_01784
SMAC_01785
SMAC_01786
SMAC_01787
SMAC_01788
SMAC_01789
SMAC_01790
SMAC_01791
SMAC_01792
SMAC_01793
SMAC_01794
SMAC_01795
SMAC_01796
SMAC_01797
SMAC_01798
SMAC_01799
SMAC_01800
SMAC_01801
SMAC_01802
SMAC_01803
SMAC_01804
SMAC_01805
SMAC_01806
SMAC_01807
SMAC_01808
SMAC_01809
SMAC_01810
SMAC_01811
SMAC_01812
SMAC_01813
SMAC_01814
SMAC_01815
SMAC_01816
SMAC_01817
SMAC_01818
SMAC_01819
SMAC_01820
SMAC_01821
SMAC_01822
SMAC_01823
SMAC_01824
SMAC_01825
SMAC_01826
SMAC_01827
SMAC_01828
SMAC_01829
SMAC_01830
SMAC_01831
SMAC_01832
SMAC_01833
SMAC_01834
SMAC_01835
SMAC_01836
SMAC_01837
SMAC_01838
SMAC_01839	21.13	16	10
SMAC_01840
SMAC_01841
SMAC_01842
SMAC_01843
SMAC_01844
SMAC_01845
SMAC_01846
SMAC_01847
SMAC_01848
SMAC_01849
SMAC_01850
SMAC_01851
SMAC_01852
SMAC_01853
SMAC_01854
SMAC_01855
SMAC_01856
SMAC_01857
SMAC_01858
SMAC_01859
SMAC_01860
SMAC_01861
SMAC_01862
SMAC_01863
SMAC_01864
SMAC_01865
SMAC_01866
SMAC_01867
SMAC_01868
SMAC_01869
SMAC_01870
SMAC_01871
SMAC_01872
SMAC_01873
SMAC_01874
SMAC_01875
SMAC_01876
SMAC_01877
SMAC_01878
SMAC_01879
SMAC_01880
SMAC_01881
SMAC_01882
SMAC_01883
SMAC_01884
SMAC_01885
SMAC_01886
SMAC_01887
SMAC_01888
SMAC_01889
SMAC_01890
SMAC_01891
SMAC_01892
SMAC_01894
SMAC_01895
SMAC_01896
SMAC_01897
SMAC_01898	28.24	5	3
SMAC_01899
SMAC_01900
SMAC_01901
SMAC_01902
SMAC_01903
SMAC_01904
SMAC_01905
SMAC_01906
SMAC_01907
SMAC_01908
SMAC_01909	25.64	6	4
SMAC_01910
SMAC_01911	4.69	2	2
SMAC_01912
SMAC_01913
SMAC_01914
SMAC_01915
SMAC_01916
SMAC_01917
SMAC_01918
SMAC_01919	11.18	5	5
SMAC_01920
SMAC_01921	37.02	9	7
SMAC_01922
SMAC_01923
SMAC_01924
SMAC_01925
SMAC_01926
SMAC_01927
SMAC_01928
SMAC_01929
SMAC_01930
SMAC_01931
SMAC_01932
SMAC_01933
SMAC_01934
SMAC_01935
SMAC_01936
SMAC_01937
SMAC_01938
SMAC_01939
SMAC_01940
SMAC_01941
SMAC_01942
SMAC_01943
SMAC_01944
SMAC_01945
SMAC_01946
SMAC_01947
SMAC_01948
SMAC_01949
SMAC_01950
SMAC_01951
SMAC_01952
SMAC_01953
SMAC_01954
SMAC_01955
SMAC_01956
SMAC_01957
SMAC_01958
SMAC_01959
SMAC_01960
SMAC_01961
SMAC_01962
SMAC_01963
SMAC_01964
SMAC_01965
SMAC_01966
SMAC_01967
SMAC_01968
SMAC_01969
SMAC_01970
SMAC_01971
SMAC_01972
SMAC_01973
SMAC_01974
SMAC_01975
SMAC_01976
SMAC_01977
SMAC_01978
SMAC_01979
SMAC_01980
SMAC_01981
SMAC_01982
SMAC_01983
SMAC_01984
SMAC_01985
SMAC_01986
SMAC_01987
SMAC_01988
SMAC_01989
SMAC_01990
SMAC_01991
SMAC_01992
SMAC_01993
SMAC_01994
SMAC_01995
SMAC_01996
SMAC_01997
SMAC_01998
SMAC_01999
SMAC_02000
SMAC_02001
SMAC_02002
SMAC_02003
SMAC_02004
SMAC_02005
SMAC_02006
SMAC_02007
SMAC_02008
SMAC_02009
SMAC_02010
SMAC_02011
SMAC_02012
SMAC_02013
SMAC_02015
SMAC_02016
SMAC_02017
SMAC_02018
SMAC_02019
SMAC_02020
SMAC_02021
SMAC_02022
SMAC_02023
SMAC_02024
SMAC_02025
SMAC_02026
SMAC_02027
SMAC_02028
SMAC_02030
SMAC_02031
SMAC_02032
SMAC_02033
SMAC_02034
SMAC_02035
SMAC_02036
[truncated: 8,093 more rows]

## Sheet: MS2
Accession	Coverage	# PSMs	# Peptides
SMAC_00000
SMAC_00001
SMAC_00002
SMAC_00003
SMAC_00004
SMAC_00005
SMAC_00006
SMAC_00007
SMAC_00008
SMAC_00009
SMAC_00010
SMAC_00011
SMAC_00012
SMAC_00013
SMAC_00014
SMAC_00015
SMAC_00017
SMAC_00018
SMAC_00019
SMAC_00020
SMAC_00021
SMAC_00022
SMAC_00023
SMAC_00024
SMAC_00025
SMAC_00026
SMAC_00027
SMAC_00028
SMAC_00029
SMAC_00030
SMAC_00031
SMAC_00032
SMAC_00033
SMAC_00034
SMAC_00035
SMAC_00036
SMAC_00037
SMAC_00038
SMAC_00039
SMAC_00040
SMAC_00041
SMAC_00042
SMAC_00043
SMAC_00044
SMAC_00045
SMAC_00046
SMAC_00047
SMAC_00048
SMAC_00049
SMAC_00050
SMAC_00051
SMAC_00052
SMAC_00053
SMAC_00054
SMAC_00055
SMAC_00056
SMAC_00057
SMAC_00058
SMAC_00059
SMAC_00060
SMAC_00061
SMAC_00063
SMAC_00064
SMAC_00065
SMAC_00066
SMAC_00067
SMAC_00068
SMAC_00069
SMAC_00070
SMAC_00071
SMAC_00072
SMAC_00073
SMAC_00074
SMAC_00075
SMAC_00076
SMAC_00077
SMAC_00078
SMAC_00079
SMAC_00080
SMAC_00081
SMAC_00082
SMAC_00083
SMAC_00084
SMAC_00085
SMAC_00086
SMAC_00087
SMAC_00088
SMAC_00089
SMAC_00090
SMAC_00091
SMAC_00092
SMAC_00093
SMAC_00094
SMAC_00095
SMAC_00096
SMAC_00097
SMAC_00098
SMAC_00099
SMAC_00100
SMAC_00101
SMAC_00102
SMAC_00103
SMAC_00104
SMAC_00105
SMAC_00106
SMAC_00107
SMAC_00108
SMAC_00109
SMAC_00110
SMAC_00111
SMAC_00112
SMAC_00113
SMAC_00114
SMAC_00115
SMAC_00116
SMAC_00117
SMAC_00118
SMAC_00119
SMAC_00120
SMAC_00121
SMAC_00122
SMAC_00123
SMAC_00124
SMAC_00125
SMAC_00126
SMAC_00127
SMAC_00128
SMAC_00129
SMAC_00130
SMAC_00131
SMAC_00132
SMAC_00133
SMAC_00134
SMAC_00135
SMAC_00136
SMAC_00137
SMAC_00138
SMAC_00139
SMAC_00140
SMAC_00141
SMAC_00142
SMAC_00143
SMAC_00144
SMAC_00145
SMAC_00146
SMAC_00147
SMAC_00148
SMAC_00149
SMAC_00150
SMAC_00151
SMAC_00152
SMAC_00153
SMAC_00154
SMAC_00155
SMAC_00156
SMAC_00157
SMAC_00158
SMAC_00159
SMAC_00160
SMAC_00161
SMAC_00162
SMAC_00163
SMAC_00164
SMAC_00165
SMAC_00166
SMAC_00167
SMAC_00168
SMAC_00169
SMAC_00170
SMAC_00172
SMAC_00173
SMAC_00174
SMAC_00175
SMAC_00176
SMAC_00177
SMAC_00178
SMAC_00179
SMAC_00180
SMAC_00181
SMAC_00182
SMAC_00183
SMAC_00184
SMAC_00185
SMAC_00186
SMAC_00187
SMAC_00188
SMAC_00189
SMAC_00190
SMAC_00191
SMAC_00192
SMAC_00193
SMAC_00194
SMAC_00195
SMAC_00196
SMAC_00198
SMAC_00199
SMAC_00200
SMAC_00201
SMAC_00202
SMAC_00203
SMAC_00204
SMAC_00205
SMAC_00206
SMAC_00207
SMAC_00208
SMAC_00209
SMAC_00210
SMAC_00211
SMAC_00212
SMAC_00213
SMAC_00214
SMAC_00215
SMAC_00216
SMAC_00217
SMAC_00218
SMAC_00219
SMAC_00220
SMAC_00221
SMAC_00222
SMAC_00223
SMAC_00224
SMAC_00225
SMAC_00226
SMAC_00227
SMAC_00228
SMAC_00229
SMAC_00230
SMAC_00231
SMAC_00232
SMAC_00233
SMAC_00234
SMAC_00235
SMAC_00236
SMAC_00237
SMAC_00238
SMAC_00239
SMAC_00240
SMAC_00241
SMAC_00242
SMAC_00243
SMAC_00244
SMAC_00245
SMAC_00246
SMAC_00247
SMAC_00248	23.03	8	2
SMAC_00249
SMAC_00250
SMAC_00251
SMAC_00252
SMAC_00253
SMAC_00254
SMAC_00255
SMAC_00256
SMAC_00257
SMAC_00258
SMAC_00259
SMAC_00261
SMAC_00262
SMAC_00263
SMAC_00264
SMAC_00265
SMAC_00267
SMAC_00268
SMAC_00269
SMAC_00270
SMAC_00271
SMAC_00272
SMAC_00273
SMAC_00274
SMAC_00275
SMAC_00276
SMAC_00277
SMAC_00278
SMAC_00279
SMAC_00280
SMAC_00281
SMAC_00282
SMAC_00283
SMAC_00284
SMAC_00285
SMAC_00286
SMAC_00287
SMAC_00288
SMAC_00289
SMAC_00290
SMAC_00291
SMAC_00292
SMAC_00293
SMAC_00294
SMAC_00295
SMAC_00296
SMAC_00297
SMAC_00298
SMAC_00299
SMAC_00300
SMAC_00301
SMAC_00302
SMAC_00303
SMAC_00304
SMAC_00305
SMAC_00306
SMAC_00307
SMAC_00308
SMAC_00309
SMAC_00310
SMAC_00311
SMAC_00312
SMAC_00313
SMAC_00314
SMAC_00315
SMAC_00316
SMAC_00317
SMAC_00318
SMAC_00319
SMAC_00320
SMAC_00321
SMAC_00323
SMAC_00324
SMAC_00325
SMAC_00326
SMAC_00327
SMAC_00328
SMAC_00329
SMAC_00330
SMAC_00331
SMAC_00332
SMAC_00333
SMAC_00334
SMAC_00335
SMAC_00336
SMAC_00337
SMAC_00338
SMAC_00339
SMAC_00340
SMAC_00341
SMAC_00342
SMAC_00343
SMAC_00344
SMAC_00345
SMAC_00346
SMAC_00347
SMAC_00348
SMAC_00349
SMAC_00350
SMAC_00351
SMAC_00352
SMAC_00353
SMAC_00354
SMAC_00355
SMAC_00356
SMAC_00357
SMAC_00358
SMAC_00360
SMAC_00361
SMAC_00362
SMAC_00363
SMAC_00364
SMAC_00365
SMAC_00366
SMAC_00367
SMAC_00368
SMAC_00369
SMAC_00370
SMAC_00372
SMAC_00373
SMAC_00374
SMAC_00375
SMAC_00376
SMAC_00377
SMAC_00378
SMAC_00379
SMAC_00380
SMAC_00381
SMAC_00382
SMAC_00383
SMAC_00384
SMAC_00385
SMAC_00386
SMAC_00387
SMAC_00388
SMAC_00389
SMAC_00390
SMAC_00391
SMAC_00392
SMAC_00393
SMAC_00394
SMAC_00395
SMAC_00396
SMAC_00397
SMAC_00398
SMAC_00399
SMAC_00400
SMAC_00401
SMAC_00402
SMAC_00403
SMAC_00404
SMAC_00405
SMAC_00406
SMAC_00407
SMAC_00408
SMAC_00409
SMAC_00410
SMAC_00411
SMAC_00412
SMAC_00413
SMAC_00414
SMAC_00415
SMAC_00416
SMAC_00417
SMAC_00418
SMAC_00419
SMAC_00420
SMAC_00421
SMAC_00422
SMAC_00423
SMAC_00424
SMAC_00425
SMAC_00426
SMAC_00427
SMAC_00428
SMAC_00429
SMAC_00430
SMAC_00431
SMAC_00432
SMAC_00433
SMAC_00434
SMAC_00435
SMAC_00436
SMAC_00437
SMAC_00438
SMAC_00439
SMAC_00440
SMAC_00441
SMAC_00442
SMAC_00443
SMAC_00444
SMAC_00445
SMAC_00446
SMAC_00447
SMAC_00448
SMAC_00450
SMAC_00451
SMAC_00452
SMAC_00453
SMAC_00454
SMAC_00455
SMAC_00456
SMAC_00457
SMAC_00458
SMAC_00459
SMAC_00460
SMAC_00461
SMAC_00462
SMAC_00463
SMAC_00464
SMAC_00465
SMAC_00466
SMAC_00467
SMAC_00468
SMAC_00469
SMAC_00470
SMAC_00471
SMAC_00472
SMAC_00473
SMAC_00474
SMAC_00475
SMAC_00476
SMAC_00477
SMAC_00478
SMAC_00479
SMAC_00480
SMAC_00481
SMAC_00482
SMAC_00483
SMAC_00484
SMAC_00485
SMAC_00486
SMAC_00487
SMAC_00488
SMAC_00489
SMAC_00490
SMAC_00491
SMAC_00493
SMAC_00494
SMAC_00495
SMAC_00496
SMAC_00497
SMAC_00498
SMAC_00499
SMAC_00500
SMAC_00501
SMAC_00502
SMAC_00503
SMAC_00504
SMAC_00505
SMAC_00506
SMAC_00507
SMAC_00508
SMAC_00509
SMAC_00510
SMAC_00511
SMAC_00512
SMAC_00513
SMAC_00514
SMAC_00515
SMAC_00516
SMAC_00517
SMAC_00518
SMAC_00519
SMAC_00520
SMAC_00521
SMAC_00522
SMAC_00523
SMAC_00524
SMAC_00525
SMAC_00526
SMAC_00527
SMAC_00528
SMAC_00529
SMAC_00530
SMAC_00531
SMAC_00532
SMAC_00533
SMAC_00534
SMAC_00535
SMAC_00536
SMAC_00537
SMAC_00538
SMAC_00539
SMAC_00540
SMAC_00541
SMAC_00542
SMAC_00543
SMAC_00544
SMAC_00545
SMAC_00546
SMAC_00547
SMAC_00548
SMAC_00549
SMAC_00550
SMAC_00551
SMAC_00552
SMAC_00553
SMAC_00554
SMAC_00555
SMAC_00556
SMAC_00557
SMAC_00558
SMAC_00559
SMAC_00560
SMAC_00561
SMAC_00562
SMAC_00563
SMAC_00564
SMAC_00565
SMAC_00566
SMAC_00567
SMAC_00568
SMAC_00569
SMAC_00570
SMAC_00571
SMAC_00572
SMAC_00573
SMAC_00574
SMAC_00575
SMAC_00576
SMAC_00577
SMAC_00578
SMAC_00579
SMAC_00580
SMAC_00581
SMAC_00582
SMAC_00583
SMAC_00584
SMAC_00585
SMAC_00586
SMAC_00587
SMAC_00588
SMAC_00589
SMAC_00590
SMAC_00591
SMAC_00592
SMAC_00593
SMAC_00594
SMAC_00595
SMAC_00597
SMAC_00598
SMAC_00599
SMAC_00600
SMAC_00601
SMAC_00602
SMAC_00603
SMAC_00604
SMAC_00605
SMAC_00606
SMAC_00607
SMAC_00608
SMAC_00609
SMAC_00610
SMAC_00611
SMAC_00612
SMAC_00613
SMAC_00614
SMAC_00615
SMAC_00616
SMAC_00617
SMAC_00618
SMAC_00619
SMAC_00620
SMAC_00621
SMAC_00622
SMAC_00623
SMAC_00624
SMAC_00625
SMAC_00626
SMAC_00627
SMAC_00628
SMAC_00629
SMAC_00630
SMAC_00631
SMAC_00632
SMAC_00633
SMAC_00634
SMAC_00635
SMAC_00636
SMAC_00637
SMAC_00638
SMAC_00639
SMAC_00640
SMAC_00641
SMAC_00642
SMAC_00643
SMAC_00644
SMAC_00645
SMAC_00646
SMAC_00647
SMAC_00648
SMAC_00649
SMAC_00650
SMAC_00651
SMAC_00652
SMAC_00653
SMAC_00654
SMAC_00655
SMAC_00656
SMAC_00657
SMAC_00658
SMAC_00659
SMAC_00660
SMAC_00661
SMAC_00662
SMAC_00663
SMAC_00664
SMAC_00665
SMAC_00666
SMAC_00667
SMAC_00668
SMAC_00669
SMAC_00670
SMAC_00671
SMAC_00672
SMAC_00673
SMAC_00674
SMAC_00675
SMAC_00676
SMAC_00677
SMAC_00678
SMAC_00679
SMAC_00680
SMAC_00681	10.36	4	4
SMAC_00682
SMAC_00683
SMAC_00684
SMAC_00685
SMAC_00686
SMAC_00688
SMAC_00689
SMAC_00690
SMAC_00691
SMAC_00692
SMAC_00693
SMAC_00694
SMAC_00695
SMAC_00696
SMAC_00697
SMAC_00698
SMAC_00699
SMAC_00700
SMAC_00701
SMAC_00702
SMAC_00703
SMAC_00704
SMAC_00705
SMAC_00706
SMAC_00707
SMAC_00708
SMAC_00709
SMAC_00710
SMAC_00711
SMAC_00712
SMAC_00713
SMAC_00714
SMAC_00715
SMAC_00716
SMAC_00717
SMAC_00718
SMAC_00719
SMAC_00720
SMAC_00721
SMAC_00722
SMAC_00723
SMAC_00724
SMAC_00725
SMAC_00726
SMAC_00727
SMAC_00728
SMAC_00729
SMAC_00730
SMAC_00731
SMAC_00732
SMAC_00733
SMAC_00734
SMAC_00735
SMAC_00736
SMAC_00737
SMAC_00738
SMAC_00740
SMAC_00741
SMAC_00742
SMAC_00743
SMAC_00744
SMAC_00745
SMAC_00746
SMAC_00747
SMAC_00748
SMAC_00749
SMAC_00750
SMAC_00751
SMAC_00752
SMAC_00753
SMAC_00754
SMAC_00755
SMAC_00758
SMAC_00759
SMAC_00760
SMAC_00761
SMAC_00762
SMAC_00763
SMAC_00764
SMAC_00766
SMAC_00767
SMAC_00768
SMAC_00769
SMAC_00770
SMAC_00772
SMAC_00773
SMAC_00774
SMAC_00775
SMAC_00776
SMAC_00777
SMAC_00778
SMAC_00779
SMAC_00780
SMAC_00781
SMAC_00782
SMAC_00783
SMAC_00784
SMAC_00785
SMAC_00786
SMAC_00787
SMAC_00788
SMAC_00789
SMAC_00790
SMAC_00791
SMAC_00792
SMAC_00793
SMAC_00794
SMAC_00795
SMAC_00796
SMAC_00797
SMAC_00798
SMAC_00799
SMAC_00800
SMAC_00801
SMAC_00802
SMAC_00803
SMAC_00804
SMAC_00805
SMAC_00806
SMAC_00807
SMAC_00808
SMAC_00809
SMAC_00810
SMAC_00811
SMAC_00812
SMAC_00813
SMAC_00814
SMAC_00815
SMAC_00816
SMAC_00817	16.8	7	6
SMAC_00818
SMAC_00819
SMAC_00820
SMAC_00821
SMAC_00822
SMAC_00823	14.58	4	4
SMAC_00824
SMAC_00825
SMAC_00826
SMAC_00827
SMAC_00828
SMAC_00829
SMAC_00830
SMAC_00831
SMAC_00832
SMAC_00833
SMAC_00834
SMAC_00835
SMAC_00836
SMAC_00837
SMAC_00838
SMAC_00839
SMAC_00840
SMAC_00841
SMAC_00842
SMAC_00843
SMAC_00844
SMAC_00845
SMAC_00846
SMAC_00847
SMAC_00848
SMAC_00849
SMAC_00850
SMAC_00851
SMAC_00852
SMAC_00853
SMAC_00854
SMAC_00855
SMAC_00856
SMAC_00857
SMAC_00858
SMAC_00859
SMAC_00860
SMAC_00861
SMAC_00862
SMAC_00863
SMAC_00865
SMAC_00866
SMAC_00867
SMAC_00868
SMAC_00869
SMAC_00870
SMAC_00871
SMAC_00872
SMAC_00873
SMAC_00874
SMAC_00875
SMAC_00876
SMAC_00877
SMAC_00878
SMAC_00879
SMAC_00880
SMAC_00881
SMAC_00882
SMAC_00883
SMAC_00884
SMAC_00885
SMAC_00886
SMAC_00887
SMAC_00888
SMAC_00889
SMAC_00890
SMAC_00891
SMAC_00892
SMAC_00893
SMAC_00894
SMAC_00895
SMAC_00896
SMAC_00897
SMAC_00898
SMAC_00899
SMAC_00900
SMAC_00901
SMAC_00902
SMAC_00903
SMAC_00904
SMAC_00905
SMAC_00906
SMAC_00907
SMAC_00908
SMAC_00909
SMAC_00910
SMAC_00911
SMAC_00912
SMAC_00913
SMAC_00914
SMAC_00915
SMAC_00916
SMAC_00917
SMAC_00918
SMAC_00919
SMAC_00920
SMAC_00921
SMAC_00922
SMAC_00923
SMAC_00924
SMAC_00925
SMAC_00926
SMAC_00927
SMAC_00928
SMAC_00929
SMAC_00930
SMAC_00931
SMAC_00932
SMAC_00933
SMAC_00934
SMAC_00935
SMAC_00936
SMAC_00937
SMAC_00938
SMAC_00939
SMAC_00940
SMAC_00941
SMAC_00942
SMAC_00943
SMAC_00944
SMAC_00945
SMAC_00946
SMAC_00947
SMAC_00948	38.18	20	8
SMAC_00949
SMAC_00950
SMAC_00951
SMAC_00952
SMAC_00953
SMAC_00954
SMAC_00955
SMAC_00956
SMAC_00957
SMAC_00958
SMAC_00959
SMAC_00960
SMAC_00961
SMAC_00962
SMAC_00963
SMAC_00965
SMAC_00966
SMAC_00967
SMAC_00968
SMAC_00969
SMAC_00970
SMAC_00971
SMAC_00972
SMAC_00973
SMAC_00974
SMAC_00975
SMAC_00976
SMAC_00977
SMAC_00978
SMAC_00979
SMAC_00980
SMAC_00981
SMAC_00982
SMAC_00983
SMAC_00984
SMAC_00985
SMAC_00986
SMAC_00987
SMAC_00989
SMAC_00990
SMAC_00991
SMAC_00992
SMAC_00993
SMAC_00994
SMAC_00995
SMAC_00996
SMAC_00997
SMAC_00998
SMAC_00999
SMAC_01000
SMAC_01001
SMAC_01002
SMAC_01003
SMAC_01004
SMAC_01005
SMAC_01006
SMAC_01007
SMAC_01008
SMAC_01009
SMAC_01010
SMAC_01011
SMAC_01012
SMAC_01013
SMAC_01014
SMAC_01015
SMAC_01016
SMAC_01017
SMAC_01018
SMAC_01019
SMAC_01020
SMAC_01021
SMAC_01022
SMAC_01023
SMAC_01024
SMAC_01025
SMAC_01026
SMAC_01027
SMAC_01028
SMAC_01029
SMAC_01030
SMAC_01031
SMAC_01032
SMAC_01033
SMAC_01034
SMAC_01035
SMAC_01036
SMAC_01037
SMAC_01038
SMAC_01039
SMAC_01040
SMAC_01041
SMAC_01042
SMAC_01043
SMAC_01044
SMAC_01045
SMAC_01046
SMAC_01047
SMAC_01048
SMAC_01049
SMAC_01050
SMAC_01051
SMAC_01052
SMAC_01053
SMAC_01054
SMAC_01055
SMAC_01056
SMAC_01057
SMAC_01058
SMAC_01059
SMAC_01061
SMAC_01062
SMAC_01063
SMAC_01064
SMAC_01065
SMAC_01066
SMAC_01067
SMAC_01068
SMAC_01069
SMAC_01070
SMAC_01071
SMAC_01072
SMAC_01073
SMAC_01074
SMAC_01075
SMAC_01076
SMAC_01077
SMAC_01078
SMAC_01079
SMAC_01080
SMAC_01081
SMAC_01082
SMAC_01083
SMAC_01084
SMAC_01085
SMAC_01086
SMAC_01087
SMAC_01088
SMAC_01089
SMAC_01090
SMAC_01091
SMAC_01092
SMAC_01093
SMAC_01094
SMAC_01095
SMAC_01096
SMAC_01097
SMAC_01098
SMAC_01099
SMAC_01100
SMAC_01101
SMAC_01102
SMAC_01103
SMAC_01104
SMAC_01105
SMAC_01106
SMAC_01107
SMAC_01108
SMAC_01109
SMAC_01110
SMAC_01111
SMAC_01112
SMAC_01113
SMAC_01114
SMAC_01116
SMAC_01118
SMAC_01119
SMAC_01120
SMAC_01121
SMAC_01122
SMAC_01123
SMAC_01124
SMAC_01125
SMAC_01126
SMAC_01127
SMAC_01128
SMAC_01129
SMAC_01130
SMAC_01131
SMAC_01132
SMAC_01133
SMAC_01134
SMAC_01135
SMAC_01136
SMAC_01137
SMAC_01138
SMAC_01139
SMAC_01140
SMAC_01141
SMAC_01142
SMAC_01143
SMAC_01144
SMAC_01145
SMAC_01146
SMAC_01147
SMAC_01148
SMAC_01149
SMAC_01150
SMAC_01151
SMAC_01152
SMAC_01153
SMAC_01154
SMAC_01155
SMAC_01156
SMAC_01157
SMAC_01158
SMAC_01159
SMAC_01160
SMAC_01161
SMAC_01162
SMAC_01163
SMAC_01164
SMAC_01165
SMAC_01166
SMAC_01167
SMAC_01168
SMAC_01169
SMAC_01170
SMAC_01171
SMAC_01172
SMAC_01173
SMAC_01174
SMAC_01175
SMAC_01176
SMAC_01178
SMAC_01179
SMAC_01180
SMAC_01181
SMAC_01182
SMAC_01183
SMAC_01184
SMAC_01185
SMAC_01186
SMAC_01187
SMAC_01188
SMAC_01189
SMAC_01190
SMAC_01191
SMAC_01192
SMAC_01193
SMAC_01194
SMAC_01195
SMAC_01196
SMAC_01197
SMAC_01198
SMAC_01201
SMAC_01202
SMAC_01203
SMAC_01204
SMAC_01205
SMAC_01206
SMAC_01207
SMAC_01208
SMAC_01209
SMAC_01210
SMAC_01211
SMAC_01212
SMAC_01213
SMAC_01214
SMAC_01215
SMAC_01216
SMAC_01217
SMAC_01218
SMAC_01219
SMAC_01220
SMAC_01221
SMAC_01222
SMAC_01223
SMAC_01224
SMAC_01226
SMAC_01227
SMAC_01228
SMAC_01229
SMAC_01230
SMAC_01231
SMAC_01232
SMAC_01233
SMAC_01234
SMAC_01235
SMAC_01236
SMAC_01237
SMAC_01238
SMAC_01239
SMAC_01240
SMAC_01241
SMAC_01242
SMAC_01243
SMAC_01244
SMAC_01245
SMAC_01246
SMAC_01247
SMAC_01248
SMAC_01249
SMAC_01250
SMAC_01251
SMAC_01252
SMAC_01253
SMAC_01254
SMAC_01255
SMAC_01256
SMAC_01257
SMAC_01258
SMAC_01259
SMAC_01260
SMAC_01261
SMAC_01262
SMAC_01263
SMAC_01264
SMAC_01265
SMAC_01266
SMAC_01267
SMAC_01268
SMAC_01269
SMAC_01270
SMAC_01271
SMAC_01272
SMAC_01274
SMAC_01275
SMAC_01276
SMAC_01277
SMAC_01278
SMAC_01279
SMAC_01280
SMAC_01281
SMAC_01282
SMAC_01283
SMAC_01284
SMAC_01285
SMAC_01286
SMAC_01287
SMAC_01288
SMAC_01289
SMAC_01290
SMAC_01291
SMAC_01292
SMAC_01293
SMAC_01294
SMAC_01295
SMAC_01296
SMAC_01297
SMAC_01298
SMAC_01299
SMAC_01300
SMAC_01301
SMAC_01302
SMAC_01303
SMAC_01304
SMAC_01305
SMAC_01306
SMAC_01307
SMAC_01308
SMAC_01309
SMAC_01310
SMAC_01311
SMAC_01312
SMAC_01313
SMAC_01314
SMAC_01315
SMAC_01316
SMAC_01317
SMAC_01318
SMAC_01319
SMAC_01320
SMAC_01321
SMAC_01322
SMAC_01323
SMAC_01324
SMAC_01325
SMAC_01326
SMAC_01327
SMAC_01329
SMAC_01330
SMAC_01331
SMAC_01332
SMAC_01333
SMAC_01334
SMAC_01335
SMAC_01336
SMAC_01337
SMAC_01338
SMAC_01339
SMAC_01340
SMAC_01341
SMAC_01342
SMAC_01343
SMAC_01344
SMAC_01345
SMAC_01346
SMAC_01347
SMAC_01348
SMAC_01349
SMAC_01350
SMAC_01351
SMAC_01352
SMAC_01353
SMAC_01354
SMAC_01355
SMAC_01356
SMAC_01357
SMAC_01358
SMAC_01359
SMAC_01360
SMAC_01361
SMAC_01362
SMAC_01363
SMAC_01364
SMAC_01365
SMAC_01366
SMAC_01367
SMAC_01368
SMAC_01369
SMAC_01370
SMAC_01371
SMAC_01372
SMAC_01373
SMAC_01374
SMAC_01375
SMAC_01376
SMAC_01377
SMAC_01378
SMAC_01379
SMAC_01380
SMAC_01381
SMAC_01382
SMAC_01383
SMAC_01384
SMAC_01385
SMAC_01386
SMAC_01387
SMAC_01388
SMAC_01389
SMAC_01390
SMAC_01391
SMAC_01392
SMAC_01393
SMAC_01394
SMAC_01395
SMAC_01396
SMAC_01397
SMAC_01398
SMAC_01399
SMAC_01400
SMAC_01401
SMAC_01402
SMAC_01403
SMAC_01404
SMAC_01405
SMAC_01406
SMAC_01407
SMAC_01408
SMAC_01409
SMAC_01410
SMAC_01411
SMAC_01412
SMAC_01413
SMAC_01414
SMAC_01415
SMAC_01416
SMAC_01417
SMAC_01418
SMAC_01419
SMAC_01420
SMAC_01421
SMAC_01422
SMAC_01423
SMAC_01424
SMAC_01425
SMAC_01426
SMAC_01427
SMAC_01428
SMAC_01429
SMAC_01430
SMAC_01431
SMAC_01432
SMAC_01433
SMAC_01434
SMAC_01435
SMAC_01436
SMAC_01437
SMAC_01438
SMAC_01439
SMAC_01440
SMAC_01441
SMAC_01442
SMAC_01443
SMAC_01444
SMAC_01445
SMAC_01446
SMAC_01447
SMAC_01448
SMAC_01449
SMAC_01450
SMAC_01451
SMAC_01452
SMAC_01453
SMAC_01454
SMAC_01455
SMAC_01456
SMAC_01457
SMAC_01458	11.17	4	3
SMAC_01459
SMAC_01460
SMAC_01461
SMAC_01462
SMAC_01463
SMAC_01464
SMAC_01465
SMAC_01466
SMAC_01467
SMAC_01468
SMAC_01469
SMAC_01470
SMAC_01471
SMAC_01472
SMAC_01473
SMAC_01474
SMAC_01475
SMAC_01476
SMAC_01477
SMAC_01478
SMAC_01479
SMAC_01480
SMAC_01481
SMAC_01482
SMAC_01483
SMAC_01484
SMAC_01485
SMAC_01486
SMAC_01487
SMAC_01488
SMAC_01489
SMAC_01490
SMAC_01491
SMAC_01492
SMAC_01493
SMAC_01494
SMAC_01495
SMAC_01496
SMAC_01497
SMAC_01498
SMAC_01499
SMAC_01500
SMAC_01501
SMAC_01502
SMAC_01503
SMAC_01504
SMAC_01505
SMAC_01506
SMAC_01507
SMAC_01508
SMAC_01509
SMAC_01510
SMAC_01511
SMAC_01512
SMAC_01513
SMAC_01514
SMAC_01515
SMAC_01516
SMAC_01517
SMAC_01518
SMAC_01519
SMAC_01520
SMAC_01521
SMAC_01522
SMAC_01523
SMAC_01524
SMAC_01525
SMAC_01526
SMAC_01527
SMAC_01528
SMAC_01529
SMAC_01530
SMAC_01531
SMAC_01532
SMAC_01534
SMAC_01535
SMAC_01537
SMAC_01538
SMAC_01539
SMAC_01540
SMAC_01541
SMAC_01542
SMAC_01543
SMAC_01544
SMAC_01545
SMAC_01546
SMAC_01547
SMAC_01548
SMAC_01549
SMAC_01550
SMAC_01551
SMAC_01552
SMAC_01553
SMAC_01554
SMAC_01555
SMAC_01556
SMAC_01557
SMAC_01558
SMAC_01559
SMAC_01560
SMAC_01561
SMAC_01562
SMAC_01563
SMAC_01564
SMAC_01565
SMAC_01566
SMAC_01567
SMAC_01568
SMAC_01569
SMAC_01570
SMAC_01571
SMAC_01572
SMAC_01573
SMAC_01574
SMAC_01575
SMAC_01576
SMAC_01577
SMAC_01578
SMAC_01579
SMAC_01580
SMAC_01581
SMAC_01582
SMAC_01583
SMAC_01584
SMAC_01585
SMAC_01586
SMAC_01587
SMAC_01588
SMAC_01589
SMAC_01590
SMAC_01591
SMAC_01592
SMAC_01593
SMAC_01594
SMAC_01595
SMAC_01596
SMAC_01597
SMAC_01598
SMAC_01599
SMAC_01600
SMAC_01601
SMAC_01602
SMAC_01603
SMAC_01604
SMAC_01605
SMAC_01606
SMAC_01607
SMAC_01608
SMAC_01609
SMAC_01610
SMAC_01611
SMAC_01612
SMAC_01613
SMAC_01614
SMAC_01615
SMAC_01616
SMAC_01617
SMAC_01618
SMAC_01619
SMAC_01620
SMAC_01621
SMAC_01622
SMAC_01623
SMAC_01624
SMAC_01625
SMAC_01626
SMAC_01627
SMAC_01628
SMAC_01629
SMAC_01630
SMAC_01631
SMAC_01632
SMAC_01633
SMAC_01634
SMAC_01635
SMAC_01636
SMAC_01637
SMAC_01638
SMAC_01639
SMAC_01640
SMAC_01641
SMAC_01642
SMAC_01643
SMAC_01644
SMAC_01645
SMAC_01646
SMAC_01647
SMAC_01649
SMAC_01650
SMAC_01651
SMAC_01652
SMAC_01653
SMAC_01654
SMAC_01655
SMAC_01656
SMAC_01657
SMAC_01658
SMAC_01659
SMAC_01660
SMAC_01661
SMAC_01662
SMAC_01663
SMAC_01664
SMAC_01665
SMAC_01666
SMAC_01667
SMAC_01668
SMAC_01669
SMAC_01670
SMAC_01671
SMAC_01672
SMAC_01673
SMAC_01674
SMAC_01675
SMAC_01676
SMAC_01677
SMAC_01678
SMAC_01679
SMAC_01680
SMAC_01681
SMAC_01682
SMAC_01683
SMAC_01684
SMAC_01685
SMAC_01686
SMAC_01687
SMAC_01688
SMAC_01689
SMAC_01690
SMAC_01691
SMAC_01692
SMAC_01693
SMAC_01694
SMAC_01695
SMAC_01696
SMAC_01697
SMAC_01698
SMAC_01699
SMAC_01700
SMAC_01701
SMAC_01702
SMAC_01703
SMAC_01704
SMAC_01705
SMAC_01706
SMAC_01707
SMAC_01708
SMAC_01709
SMAC_01710
SMAC_01711
SMAC_01712
SMAC_01713
SMAC_01714
SMAC_01715
SMAC_01716
SMAC_01717
SMAC_01718
SMAC_01719
SMAC_01720
SMAC_01721
SMAC_01722
SMAC_01723
SMAC_01724
SMAC_01725
SMAC_01726
SMAC_01727
SMAC_01728
SMAC_01729
SMAC_01730
SMAC_01732
SMAC_01733
SMAC_01734
SMAC_01735
SMAC_01736
SMAC_01737
SMAC_01738
SMAC_01739
SMAC_01740
SMAC_01741
SMAC_01742
SMAC_01743
SMAC_01744
SMAC_01745
SMAC_01746
SMAC_01747
SMAC_01748
SMAC_01749
SMAC_01750
SMAC_01751
SMAC_01752
SMAC_01753
SMAC_01754
SMAC_01755
SMAC_01756
SMAC_01757
SMAC_01758
SMAC_01759
SMAC_01760
SMAC_01761
SMAC_01762
SMAC_01763
SMAC_01764
SMAC_01765
SMAC_01766
SMAC_01767
SMAC_01768
SMAC_01769
SMAC_01770
SMAC_01771
SMAC_01772
SMAC_01774
SMAC_01775
SMAC_01776
SMAC_01777
SMAC_01778
SMAC_01779
SMAC_01780
SMAC_01781
SMAC_01782
SMAC_01783
SMAC_01784
SMAC_01785
SMAC_01786
SMAC_01787
SMAC_01788
SMAC_01789
SMAC_01790
SMAC_01791
SMAC_01792
SMAC_01793
SMAC_01794
SMAC_01795
SMAC_01796
SMAC_01797
SMAC_01798
SMAC_01799
SMAC_01800
SMAC_01801
SMAC_01802
SMAC_01803
SMAC_01804
SMAC_01805
SMAC_01806
SMAC_01807
SMAC_01808
SMAC_01809
SMAC_01810
SMAC_01811
SMAC_01812
SMAC_01813
SMAC_01814
SMAC_01815
SMAC_01816
SMAC_01817
SMAC_01818
SMAC_01819
SMAC_01820
SMAC_01821
SMAC_01822
SMAC_01823
SMAC_01824
SMAC_01825
SMAC_01826
SMAC_01827
SMAC_01828
SMAC_01829
SMAC_01830
SMAC_01831
SMAC_01832
SMAC_01833
SMAC_01834
SMAC_01835
SMAC_01836
SMAC_01837
SMAC_01838
SMAC_01839	14.08	6	4
SMAC_01840
SMAC_01841
SMAC_01842
SMAC_01843
SMAC_01844
SMAC_01845
SMAC_01846
SMAC_01847
SMAC_01848
SMAC_01849
SMAC_01850
SMAC_01851
SMAC_01852
SMAC_01853
SMAC_01854
SMAC_01855
SMAC_01856
SMAC_01857
SMAC_01858
SMAC_01859
SMAC_01860
SMAC_01861
SMAC_01862
SMAC_01863
SMAC_01864
SMAC_01865
SMAC_01866
SMAC_01867
SMAC_01868
SMAC_01869
SMAC_01870
SMAC_01871
SMAC_01872
SMAC_01873
SMAC_01874
SMAC_01875
SMAC_01876
SMAC_01877
SMAC_01878
SMAC_01879
SMAC_01880
SMAC_01881
SMAC_01882
SMAC_01883
SMAC_01884
SMAC_01885
SMAC_01886
SMAC_01887
SMAC_01888
SMAC_01889
SMAC_01890
SMAC_01891
SMAC_01892
SMAC_01894
SMAC_01895
SMAC_01896
SMAC_01897
SMAC_01898
SMAC_01899
SMAC_01900
SMAC_01901
SMAC_01902
SMAC_01903
SMAC_01904
SMAC_01905
SMAC_01906
SMAC_01907
SMAC_01908
SMAC_01909
SMAC_01910
SMAC_01911
SMAC_01912
SMAC_01913
SMAC_01914
SMAC_01915
SMAC_01916
SMAC_01917	6.91	3	3
SMAC_01918
SMAC_01919
SMAC_01920
SMAC_01921	20.99	5	4
SMAC_01922
SMAC_01923
SMAC_01924
SMAC_01925
SMAC_01926
SMAC_01927
SMAC_01928
SMAC_01929
SMAC_01930
SMAC_01931
SMAC_01932
SMAC_01933
SMAC_01934
SMAC_01935
SMAC_01936
SMAC_01937
SMAC_01938
SMAC_01939
SMAC_01940
SMAC_01941
SMAC_01942
SMAC_01943
SMAC_01944
SMAC_01945
SMAC_01946
SMAC_01947
SMAC_01948
SMAC_01949
SMAC_01950
SMAC_01951
SMAC_01952
SMAC_01953
SMAC_01954
SMAC_01955
SMAC_01956
SMAC_01957
SMAC_01958
SMAC_01959
SMAC_01960
SMAC_01961
SMAC_01962
SMAC_01963
SMAC_01964
SMAC_01965
SMAC_01966
SMAC_01967
SMAC_01968
SMAC_01969
SMAC_01970
SMAC_01971
SMAC_01972
SMAC_01973
SMAC_01974
SMAC_01975
SMAC_01976
SMAC_01977
SMAC_01978
SMAC_01979
SMAC_01980
SMAC_01981
SMAC_01982
SMAC_01983
SMAC_01984
SMAC_01985
SMAC_01986
SMAC_01987
SMAC_01988
SMAC_01989
SMAC_01990
SMAC_01991
SMAC_01992
SMAC_01993
SMAC_01994
SMAC_01995
SMAC_01996
SMAC_01997
SMAC_01998
SMAC_01999
SMAC_02000
SMAC_02001
SMAC_02002
SMAC_02003
SMAC_02004
SMAC_02005
SMAC_02006
SMAC_02007
SMAC_02008
SMAC_02009
SMAC_02010
SMAC_02011
SMAC_02012
SMAC_02013
SMAC_02015
SMAC_02016
SMAC_02017
SMAC_02018
SMAC_02019
SMAC_02020
SMAC_02021
SMAC_02022
SMAC_02023
SMAC_02024
SMAC_02025
SMAC_02026
SMAC_02027
SMAC_02028
SMAC_02030
SMAC_02031
SMAC_02032
SMAC_02033
SMAC_02034
SMAC_02035
SMAC_02036
[truncated: 8,093 more rows]

## Sheet: MS3
Accession	Coverage	# PSMs	# Peptides
SMAC_00000
SMAC_00001
SMAC_00002
SMAC_00003
SMAC_00004
SMAC_00005
SMAC_00006
SMAC_00007
SMAC_00008
SMAC_00009
SMAC_00010
SMAC_00011
SMAC_00012
SMAC_00013
SMAC_00014
SMAC_00015
SMAC_00017	8.3	3	2
SMAC_00018
SMAC_00019
SMAC_00020
SMAC_00021
SMAC_00022
SMAC_00023
SMAC_00024
SMAC_00025
SMAC_00026
SMAC_00027
SMAC_00028
SMAC_00029
SMAC_00030
SMAC_00031
SMAC_00032
SMAC_00033
SMAC_00034
SMAC_00035
SMAC_00036
SMAC_00037
SMAC_00038
SMAC_00039
SMAC_00040
SMAC_00041
SMAC_00042
SMAC_00043
SMAC_00044
SMAC_00045
SMAC_00046
SMAC_00047
SMAC_00048
SMAC_00049
SMAC_00050
SMAC_00051
SMAC_00052
SMAC_00053
SMAC_00054
SMAC_00055
SMAC_00056
SMAC_00057
SMAC_00058
SMAC_00059
SMAC_00060
SMAC_00061
SMAC_00063
SMAC_00064
SMAC_00065
SMAC_00066
SMAC_00067	8.33	2	2
SMAC_00068
SMAC_00069
SMAC_00070
SMAC_00071
SMAC_00072
SMAC_00073
SMAC_00074
SMAC_00075
SMAC_00076
SMAC_00077
SMAC_00078
SMAC_00079
SMAC_00080
SMAC_00081
SMAC_00082	1.86	3	2
SMAC_00083
SMAC_00084
SMAC_00085
SMAC_00086
SMAC_00087
SMAC_00088
SMAC_00089
SMAC_00090
SMAC_00091
SMAC_00092
SMAC_00093
SMAC_00094
SMAC_00095
SMAC_00096
SMAC_00097
SMAC_00098
SMAC_00099
SMAC_00100
SMAC_00101
SMAC_00102
SMAC_00103
SMAC_00104
SMAC_00105
SMAC_00106
SMAC_00107
SMAC_00108
SMAC_00109	7.04	5	4
SMAC_00110
SMAC_00111
SMAC_00112
SMAC_00113
SMAC_00114
SMAC_00115
SMAC_00116
SMAC_00117
SMAC_00118
SMAC_00119
SMAC_00120
SMAC_00121
SMAC_00122
SMAC_00123
SMAC_00124
SMAC_00125
SMAC_00126
SMAC_00127
SMAC_00128
SMAC_00129
SMAC_00130
SMAC_00131
SMAC_00132
SMAC_00133
SMAC_00134
SMAC_00135
SMAC_00136
SMAC_00137
SMAC_00138
SMAC_00139
SMAC_00140
SMAC_00141
SMAC_00142
SMAC_00143
SMAC_00144
SMAC_00145
SMAC_00146
SMAC_00147
SMAC_00148
SMAC_00149
SMAC_00150
SMAC_00151
SMAC_00152
SMAC_00153
SMAC_00154
SMAC_00155
SMAC_00156
SMAC_00157
SMAC_00158
SMAC_00159
SMAC_00160
SMAC_00161
SMAC_00162
SMAC_00163
SMAC_00164
SMAC_00165
SMAC_00166
SMAC_00167
SMAC_00168
SMAC_00169
SMAC_00170
SMAC_00172
SMAC_00173
SMAC_00174
SMAC_00175
SMAC_00176
SMAC_00177
SMAC_00178
SMAC_00179
SMAC_00180
SMAC_00181
SMAC_00182
SMAC_00183
SMAC_00184
SMAC_00185
SMAC_00186
SMAC_00187
SMAC_00188
SMAC_00189
SMAC_00190
SMAC_00191
SMAC_00192
SMAC_00193	5.78	2	2
SMAC_00194
SMAC_00195
SMAC_00196
SMAC_00198
SMAC_00199
SMAC_00200
SMAC_00201
SMAC_00202
SMAC_00203
SMAC_00204
SMAC_00205
SMAC_00206
SMAC_00207
SMAC_00208
SMAC_00209
SMAC_00210
SMAC_00211	22	20	9
SMAC_00212
SMAC_00213
SMAC_00214
SMAC_00215
SMAC_00216
SMAC_00217
SMAC_00218
SMAC_00219
SMAC_00220
SMAC_00221
SMAC_00222
SMAC_00223
SMAC_00224
SMAC_00225
SMAC_00226
SMAC_00227
SMAC_00228
SMAC_00229	38.28	11	6
SMAC_00230
SMAC_00231
SMAC_00232
SMAC_00233
SMAC_00234
SMAC_00235
SMAC_00236
SMAC_00237
SMAC_00238
SMAC_00239
SMAC_00240
SMAC_00241
SMAC_00242
SMAC_00243
SMAC_00244
SMAC_00245
SMAC_00246
SMAC_00247
SMAC_00248	32.89	11	4
SMAC_00249
SMAC_00250	9.34	2	2
SMAC_00251
SMAC_00252
SMAC_00253
SMAC_00254
SMAC_00255
SMAC_00256
SMAC_00257
SMAC_00258
SMAC_00259
SMAC_00261
SMAC_00262
SMAC_00263
SMAC_00264
SMAC_00265
SMAC_00267
SMAC_00268
SMAC_00269
SMAC_00270
SMAC_00271
SMAC_00272
SMAC_00273
SMAC_00274
SMAC_00275
SMAC_00276
SMAC_00277
SMAC_00278
SMAC_00279
SMAC_00280
SMAC_00281
SMAC_00282
SMAC_00283
SMAC_00284
SMAC_00285
SMAC_00286
SMAC_00287
SMAC_00288
SMAC_00289
SMAC_00290
SMAC_00291
SMAC_00292
SMAC_00293
SMAC_00294
SMAC_00295
SMAC_00296
SMAC_00297
SMAC_00298
SMAC_00299
SMAC_00300
SMAC_00301
SMAC_00302
SMAC_00303
SMAC_00304
SMAC_00305
SMAC_00306
SMAC_00307
SMAC_00308
SMAC_00309
SMAC_00310
SMAC_00311
SMAC_00312
SMAC_00313
SMAC_00314	13.14	6	6
SMAC_00315
SMAC_00316
SMAC_00317
SMAC_00318
SMAC_00319
SMAC_00320
SMAC_00321
SMAC_00323
SMAC_00324
SMAC_00325
SMAC_00326
SMAC_00327
SMAC_00328
SMAC_00329
SMAC_00330
SMAC_00331
SMAC_00332
SMAC_00333
SMAC_00334
SMAC_00335
SMAC_00336
SMAC_00337
SMAC_00338
SMAC_00339
SMAC_00340
SMAC_00341
SMAC_00342
SMAC_00343
SMAC_00344
SMAC_00345
SMAC_00346
SMAC_00347
SMAC_00348
SMAC_00349
SMAC_00350
SMAC_00351
SMAC_00352
SMAC_00353
SMAC_00354
SMAC_00355
SMAC_00356	15.71	4	3
SMAC_00357
SMAC_00358
SMAC_00360
SMAC_00361
SMAC_00362
SMAC_00363
SMAC_00364
SMAC_00365
SMAC_00366
SMAC_00367	24.94	9	7
SMAC_00368
SMAC_00369
SMAC_00370
SMAC_00372
SMAC_00373
SMAC_00374
SMAC_00375
SMAC_00376
SMAC_00377
SMAC_00378
SMAC_00379	51.6	30	15
SMAC_00380	7.52	8	5
SMAC_00381
SMAC_00382
SMAC_00383
SMAC_00384	20.2	11	7
SMAC_00385
SMAC_00386
SMAC_00387
SMAC_00388
SMAC_00389
SMAC_00390
SMAC_00391
SMAC_00392
SMAC_00393
SMAC_00394
SMAC_00395
SMAC_00396
SMAC_00397
SMAC_00398
SMAC_00399
SMAC_00400
SMAC_00401
SMAC_00402
SMAC_00403
SMAC_00404
SMAC_00405
SMAC_00406
SMAC_00407
SMAC_00408
SMAC_00409
SMAC_00410
SMAC_00411
SMAC_00412
SMAC_00413
SMAC_00414
SMAC_00415
SMAC_00416
SMAC_00417
SMAC_00418
SMAC_00419
SMAC_00420
SMAC_00421
SMAC_00422
SMAC_00423
SMAC_00424
SMAC_00425
SMAC_00426
SMAC_00427
SMAC_00428
SMAC_00429
SMAC_00430
SMAC_00431
SMAC_00432
SMAC_00433
SMAC_00434
SMAC_00435
SMAC_00436
SMAC_00437
SMAC_00438
SMAC_00439
SMAC_00440
SMAC_00441
SMAC_00442
SMAC_00443
SMAC_00444
SMAC_00445
SMAC_00446
SMAC_00447
SMAC_00448
SMAC_00450
SMAC_00451
SMAC_00452
SMAC_00453
SMAC_00454
SMAC_00455
SMAC_00456
SMAC_00457
SMAC_00458
SMAC_00459
SMAC_00460
SMAC_00461
SMAC_00462
SMAC_00463
SMAC_00464
SMAC_00465
SMAC_00466
SMAC_00467
SMAC_00468
SMAC_00469
SMAC_00470
SMAC_00471
SMAC_00472
SMAC_00473
SMAC_00474
SMAC_00475
SMAC_00476
SMAC_00477
SMAC_00478
SMAC_00479
SMAC_00480
SMAC_00481
SMAC_00482
SMAC_00483
SMAC_00484
SMAC_00485
SMAC_00486
SMAC_00487
SMAC_00488
SMAC_00489
SMAC_00490
SMAC_00491
SMAC_00493
SMAC_00494
SMAC_00495
SMAC_00496
SMAC_00497
SMAC_00498
SMAC_00499
SMAC_00500
SMAC_00501
SMAC_00502
SMAC_00503
SMAC_00504
SMAC_00505
SMAC_00506
SMAC_00507
SMAC_00508
SMAC_00509
SMAC_00510
SMAC_00511
SMAC_00512
SMAC_00513
SMAC_00514
SMAC_00515
SMAC_00516
SMAC_00517
SMAC_00518
SMAC_00519
SMAC_00520
SMAC_00521
SMAC_00522
SMAC_00523
SMAC_00524
SMAC_00525
SMAC_00526
SMAC_00527
SMAC_00528
SMAC_00529
SMAC_00530
SMAC_00531
SMAC_00532
SMAC_00533
SMAC_00534
SMAC_00535
SMAC_00536
SMAC_00537
SMAC_00538
SMAC_00539
SMAC_00540
SMAC_00541
SMAC_00542	12.11	3	2
SMAC_00543
SMAC_00544
SMAC_00545
SMAC_00546
SMAC_00547
SMAC_00548
SMAC_00549
SMAC_00550
SMAC_00551
SMAC_00552
SMAC_00553
SMAC_00554
SMAC_00555
SMAC_00556
SMAC_00557
SMAC_00558
SMAC_00559
SMAC_00560
SMAC_00561
SMAC_00562
SMAC_00563
SMAC_00564
SMAC_00565
SMAC_00566
SMAC_00567
SMAC_00568
SMAC_00569
SMAC_00570
SMAC_00571
SMAC_00572
SMAC_00573
SMAC_00574
SMAC_00575
SMAC_00576
SMAC_00577
SMAC_00578
SMAC_00579
SMAC_00580
SMAC_00581
SMAC_00582
SMAC_00583
SMAC_00584
SMAC_00585
SMAC_00586
SMAC_00587
SMAC_00588
SMAC_00589
SMAC_00590
SMAC_00591
SMAC_00592
SMAC_00593
SMAC_00594
SMAC_00595
SMAC_00597
SMAC_00598
SMAC_00599
SMAC_00600
SMAC_00601
SMAC_00602
SMAC_00603
SMAC_00604
SMAC_00605	24.2	9	6
SMAC_00606
SMAC_00607
SMAC_00608
SMAC_00609
SMAC_00610
SMAC_00611	18.35	5	3
SMAC_00612
SMAC_00613
SMAC_00614
SMAC_00615
SMAC_00616
SMAC_00617
SMAC_00618
SMAC_00619
SMAC_00620
SMAC_00621
SMAC_00622
SMAC_00623
SMAC_00624
SMAC_00625	31.3	11	6
SMAC_00626
SMAC_00627
SMAC_00628
SMAC_00629
SMAC_00630	5.87	2	2
SMAC_00631
SMAC_00632
SMAC_00633
SMAC_00634
SMAC_00635
SMAC_00636
SMAC_00637
SMAC_00638
SMAC_00639
SMAC_00640	30.65	22	8
SMAC_00641
SMAC_00642
SMAC_00643
SMAC_00644
SMAC_00645
SMAC_00646
SMAC_00647
SMAC_00648
SMAC_00649
SMAC_00650
SMAC_00651
SMAC_00652
SMAC_00653
SMAC_00654
SMAC_00655
SMAC_00656	11.65	2	2
SMAC_00657
SMAC_00658
SMAC_00659
SMAC_00660
SMAC_00661
SMAC_00662
SMAC_00663
SMAC_00664
SMAC_00665
SMAC_00666
SMAC_00667
SMAC_00668
SMAC_00669
SMAC_00670
SMAC_00671
SMAC_00672
SMAC_00673
SMAC_00674
SMAC_00675
SMAC_00676
SMAC_00677
SMAC_00678
SMAC_00679
SMAC_00680
SMAC_00681	23.88	17	12
SMAC_00682
SMAC_00683
SMAC_00684
SMAC_00685
SMAC_00686
SMAC_00688
SMAC_00689
SMAC_00690
SMAC_00691
SMAC_00692
SMAC_00693
SMAC_00694
SMAC_00695	6.51	2	2
SMAC_00696
SMAC_00697
SMAC_00698
SMAC_00699
SMAC_00700
SMAC_00701
SMAC_00702	25.18	8	4
SMAC_00703
SMAC_00704
SMAC_00705
SMAC_00706
SMAC_00707
SMAC_00708
SMAC_00709
SMAC_00710
SMAC_00711	7.18	2	2
SMAC_00712
SMAC_00713
SMAC_00714
SMAC_00715
SMAC_00716
SMAC_00717
SMAC_00718
SMAC_00719
SMAC_00720
SMAC_00721
SMAC_00722	6.61	2	2
SMAC_00723
SMAC_00724
SMAC_00725
SMAC_00726
SMAC_00727
SMAC_00728
SMAC_00729
SMAC_00730
SMAC_00731
SMAC_00732
SMAC_00733
SMAC_00734
SMAC_00735
SMAC_00736
SMAC_00737
SMAC_00738
SMAC_00740
SMAC_00741
SMAC_00742
SMAC_00743
SMAC_00744
SMAC_00745
SMAC_00746
SMAC_00747
SMAC_00748
SMAC_00749
SMAC_00750
SMAC_00751
SMAC_00752
SMAC_00753
SMAC_00754
SMAC_00755
SMAC_00758
SMAC_00759
SMAC_00760
SMAC_00761
SMAC_00762
SMAC_00763
SMAC_00764
SMAC_00766
SMAC_00767
SMAC_00768
SMAC_00769
SMAC_00770
SMAC_00772
SMAC_00773
SMAC_00774
SMAC_00775
SMAC_00776
SMAC_00777
SMAC_00778
SMAC_00779
SMAC_00780
SMAC_00781
SMAC_00782
SMAC_00783
SMAC_00784
SMAC_00785
SMAC_00786
SMAC_00787
SMAC_00788	5.83	2	2
SMAC_00789
SMAC_00790
SMAC_00791
SMAC_00792
SMAC_00793
SMAC_00794
SMAC_00795
SMAC_00796
SMAC_00797
SMAC_00798
SMAC_00799
SMAC_00800
SMAC_00801
SMAC_00802
SMAC_00803
SMAC_00804
SMAC_00805
SMAC_00806
SMAC_00807
SMAC_00808
SMAC_00809
SMAC_00810
SMAC_00811
SMAC_00812
SMAC_00813
SMAC_00814
SMAC_00815
SMAC_00816	9.63	3	3
SMAC_00817	26.62	17	10
SMAC_00818
SMAC_00819
SMAC_00820
SMAC_00821
SMAC_00822
SMAC_00823	7.42	5	2
SMAC_00824
SMAC_00825
SMAC_00826
SMAC_00827
SMAC_00828
SMAC_00829
SMAC_00830
SMAC_00831
SMAC_00832
SMAC_00833
SMAC_00834
SMAC_00835
SMAC_00836
SMAC_00837
SMAC_00838
SMAC_00839
SMAC_00840
SMAC_00841
SMAC_00842
SMAC_00843
SMAC_00844
SMAC_00845
SMAC_00846
SMAC_00847
SMAC_00848
SMAC_00849
SMAC_00850
SMAC_00851
SMAC_00852	22.51	17	12
SMAC_00853
SMAC_00854
SMAC_00855	9.23	4	2
SMAC_00856
SMAC_00857
SMAC_00858
SMAC_00859
SMAC_00860
SMAC_00861
SMAC_00862
SMAC_00863	3.51	3	3
SMAC_00865
SMAC_00866
SMAC_00867	3.91	2	2
SMAC_00868
SMAC_00869
SMAC_00870
SMAC_00871
SMAC_00872
SMAC_00873
SMAC_00874
SMAC_00875
SMAC_00876
SMAC_00877
SMAC_00878
SMAC_00879
SMAC_00880
SMAC_00881
SMAC_00882
SMAC_00883
SMAC_00884
SMAC_00885
SMAC_00886
SMAC_00887
SMAC_00888
SMAC_00889
SMAC_00890
SMAC_00891
SMAC_00892
SMAC_00893
SMAC_00894
SMAC_00895
SMAC_00896
SMAC_00897
SMAC_00898
SMAC_00899
SMAC_00900
SMAC_00901
SMAC_00902
SMAC_00903
SMAC_00904
SMAC_00905
SMAC_00906
SMAC_00907
SMAC_00908
SMAC_00909
SMAC_00910
SMAC_00911
SMAC_00912
SMAC_00913
SMAC_00914
SMAC_00915
SMAC_00916
SMAC_00917
SMAC_00918
SMAC_00919	6.35	2	2
SMAC_00920
SMAC_00921
SMAC_00922
SMAC_00923
SMAC_00924
SMAC_00925
SMAC_00926
SMAC_00927
SMAC_00928
SMAC_00929
SMAC_00930
SMAC_00931
SMAC_00932
SMAC_00933
SMAC_00934
SMAC_00935
SMAC_00936
SMAC_00937
SMAC_00938
SMAC_00939
SMAC_00940
SMAC_00941
SMAC_00942
SMAC_00943
SMAC_00944
SMAC_00945
SMAC_00946
SMAC_00947
SMAC_00948	50.74	36	14
SMAC_00949
SMAC_00950
SMAC_00951
SMAC_00952
SMAC_00953
SMAC_00954
SMAC_00955
SMAC_00956
SMAC_00957
SMAC_00958
SMAC_00959
SMAC_00960
SMAC_00961
SMAC_00962
SMAC_00963
SMAC_00965
SMAC_00966
SMAC_00967
SMAC_00968
SMAC_00969
SMAC_00970
SMAC_00971
SMAC_00972
SMAC_00973
SMAC_00974
SMAC_00975
SMAC_00976
SMAC_00977
SMAC_00978
SMAC_00979
SMAC_00980
SMAC_00981
SMAC_00982
SMAC_00983
SMAC_00984
SMAC_00985
SMAC_00986
SMAC_00987
SMAC_00989
SMAC_00990
SMAC_00991
SMAC_00992
SMAC_00993
SMAC_00994
SMAC_00995
SMAC_00996
SMAC_00997
SMAC_00998
SMAC_00999
SMAC_01000
SMAC_01001
SMAC_01002
SMAC_01003
SMAC_01004
SMAC_01005
SMAC_01006
SMAC_01007
SMAC_01008
SMAC_01009
SMAC_01010
SMAC_01011
SMAC_01012
SMAC_01013
SMAC_01014
SMAC_01015
SMAC_01016
SMAC_01017
SMAC_01018
SMAC_01019
SMAC_01020
SMAC_01021
SMAC_01022
SMAC_01023
SMAC_01024
SMAC_01025
SMAC_01026
SMAC_01027
SMAC_01028
SMAC_01029
SMAC_01030
SMAC_01031
SMAC_01032
SMAC_01033
SMAC_01034
SMAC_01035
SMAC_01036
SMAC_01037
SMAC_01038
SMAC_01039
SMAC_01040
SMAC_01041
SMAC_01042
SMAC_01043
SMAC_01044
SMAC_01045
SMAC_01046
SMAC_01047
SMAC_01048
SMAC_01049
SMAC_01050
SMAC_01051
SMAC_01052
SMAC_01053
SMAC_01054
SMAC_01055
SMAC_01056
SMAC_01057
SMAC_01058
SMAC_01059
SMAC_01061
SMAC_01062
SMAC_01063
SMAC_01064
SMAC_01065
SMAC_01066
SMAC_01067
SMAC_01068
SMAC_01069
SMAC_01070
SMAC_01071
SMAC_01072
SMAC_01073
SMAC_01074
SMAC_01075
SMAC_01076
SMAC_01077
SMAC_01078
SMAC_01079
SMAC_01080
SMAC_01081
SMAC_01082
SMAC_01083
SMAC_01084
SMAC_01085
SMAC_01086
SMAC_01087
SMAC_01088
SMAC_01089
SMAC_01090
SMAC_01091
SMAC_01092
SMAC_01093
SMAC_01094
SMAC_01095
SMAC_01096
SMAC_01097
SMAC_01098
SMAC_01099
SMAC_01100
SMAC_01101
SMAC_01102
SMAC_01103
SMAC_01104
SMAC_01105	19.2	3	2
SMAC_01106
SMAC_01107
SMAC_01108	26.9	10	3
SMAC_01109
SMAC_01110
SMAC_01111
SMAC_01112
SMAC_01113
SMAC_01114
SMAC_01116
SMAC_01118
SMAC_01119
SMAC_01120
SMAC_01121
SMAC_01122
SMAC_01123
SMAC_01124
SMAC_01125
SMAC_01126
SMAC_01127
SMAC_01128
SMAC_01129
SMAC_01130
SMAC_01131
SMAC_01132
SMAC_01133
SMAC_01134
SMAC_01135
SMAC_01136
SMAC_01137
SMAC_01138
SMAC_01139
SMAC_01140
SMAC_01141
SMAC_01142
SMAC_01143
SMAC_01144
SMAC_01145
SMAC_01146
SMAC_01147
SMAC_01148
SMAC_01149
SMAC_01150
SMAC_01151
SMAC_01152
SMAC_01153
SMAC_01154
SMAC_01155
SMAC_01156
SMAC_01157
SMAC_01158
SMAC_01159	7.71	3	3
SMAC_01160
SMAC_01161
SMAC_01162
SMAC_01163
SMAC_01164
SMAC_01165
SMAC_01166
SMAC_01167
SMAC_01168
SMAC_01169
SMAC_01170
SMAC_01171
SMAC_01172
SMAC_01173
SMAC_01174
SMAC_01175
SMAC_01176
SMAC_01178
SMAC_01179
SMAC_01180
SMAC_01181
SMAC_01182
SMAC_01183
SMAC_01184
SMAC_01185
SMAC_01186
SMAC_01187
SMAC_01188
SMAC_01189
SMAC_01190
SMAC_01191	50.37	14	8
SMAC_01192
SMAC_01193
SMAC_01194
SMAC_01195
SMAC_01196
SMAC_01197
SMAC_01198
SMAC_01201
SMAC_01202
SMAC_01203
SMAC_01204
SMAC_01205	13.59	2	2
SMAC_01206
SMAC_01207
SMAC_01208
SMAC_01209
SMAC_01210
SMAC_01211
SMAC_01212
SMAC_01213
SMAC_01214
SMAC_01215
SMAC_01216
SMAC_01217
SMAC_01218
SMAC_01219
SMAC_01220
SMAC_01221
SMAC_01222
SMAC_01223
SMAC_01224
SMAC_01226
SMAC_01227
SMAC_01228
SMAC_01229
SMAC_01230
SMAC_01231
SMAC_01232
SMAC_01233	9.64	3	2
SMAC_01234
SMAC_01235
SMAC_01236
SMAC_01237
SMAC_01238
SMAC_01239
SMAC_01240
SMAC_01241
SMAC_01242
SMAC_01243
SMAC_01244
SMAC_01245
SMAC_01246
SMAC_01247
SMAC_01248
SMAC_01249
SMAC_01250
SMAC_01251
SMAC_01252
SMAC_01253
SMAC_01254
SMAC_01255
SMAC_01256
SMAC_01257
SMAC_01258
SMAC_01259
SMAC_01260
SMAC_01261	3.98	4	3
SMAC_01262
SMAC_01263
SMAC_01264
SMAC_01265
SMAC_01266
SMAC_01267	4.99	3	3
SMAC_01268
SMAC_01269
SMAC_01270
SMAC_01271
SMAC_01272
SMAC_01274
SMAC_01275
SMAC_01276
SMAC_01277
SMAC_01278
SMAC_01279
SMAC_01280
SMAC_01281
SMAC_01282
SMAC_01283
SMAC_01284
SMAC_01285
SMAC_01286
SMAC_01287
SMAC_01288
SMAC_01289
SMAC_01290
SMAC_01291
SMAC_01292
SMAC_01293
SMAC_01294
SMAC_01295
SMAC_01296
SMAC_01297
SMAC_01298
SMAC_01299
SMAC_01300
SMAC_01301
SMAC_01302
SMAC_01303
SMAC_01304
SMAC_01305
SMAC_01306
SMAC_01307
SMAC_01308
SMAC_01309
SMAC_01310
SMAC_01311
SMAC_01312	4.9	4	2
SMAC_01313
SMAC_01314
SMAC_01315
SMAC_01316
SMAC_01317
SMAC_01318
SMAC_01319	11.97	6	2
SMAC_01320	24.5	5	4
SMAC_01321	28.32	3	3
SMAC_01322
SMAC_01323
SMAC_01324
SMAC_01325
SMAC_01326
SMAC_01327
SMAC_01329
SMAC_01330
SMAC_01331
SMAC_01332
SMAC_01333
SMAC_01334
SMAC_01335
SMAC_01336
SMAC_01337
SMAC_01338
SMAC_01339
SMAC_01340
SMAC_01341
SMAC_01342
SMAC_01343
SMAC_01344
SMAC_01345
SMAC_01346
SMAC_01347
SMAC_01348
SMAC_01349
SMAC_01350
SMAC_01351	15.74	10	5
SMAC_01352
SMAC_01353
SMAC_01354
SMAC_01355
SMAC_01356
SMAC_01357
SMAC_01358
SMAC_01359	9.54	3	3
SMAC_01360
SMAC_01361
SMAC_01362
SMAC_01363
SMAC_01364
SMAC_01365
SMAC_01366
SMAC_01367
SMAC_01368
SMAC_01369
SMAC_01370
SMAC_01371
SMAC_01372
SMAC_01373
SMAC_01374
SMAC_01375
SMAC_01376
SMAC_01377
SMAC_01378
SMAC_01379
SMAC_01380
SMAC_01381
SMAC_01382
SMAC_01383
SMAC_01384
SMAC_01385
SMAC_01386
SMAC_01387
SMAC_01388
SMAC_01389
SMAC_01390
SMAC_01391
SMAC_01392
SMAC_01393
SMAC_01394
SMAC_01395
SMAC_01396
SMAC_01397
SMAC_01398
SMAC_01399
SMAC_01400
SMAC_01401
SMAC_01402
SMAC_01403
SMAC_01404	50.67	22	6
SMAC_01405
SMAC_01406
SMAC_01407
SMAC_01408
SMAC_01409
SMAC_01410
SMAC_01411
SMAC_01412
SMAC_01413
SMAC_01414
SMAC_01415
SMAC_01416
SMAC_01417
SMAC_01418
SMAC_01419
SMAC_01420
SMAC_01421
SMAC_01422
SMAC_01423
SMAC_01424
SMAC_01425
SMAC_01426
SMAC_01427
SMAC_01428
SMAC_01429
SMAC_01430
SMAC_01431
SMAC_01432
SMAC_01433
SMAC_01434
SMAC_01435
SMAC_01436
SMAC_01437
SMAC_01438
SMAC_01439
SMAC_01440
SMAC_01441
SMAC_01442
SMAC_01443
SMAC_01444
SMAC_01445
SMAC_01446
SMAC_01447
SMAC_01448
SMAC_01449
SMAC_01450
SMAC_01451
SMAC_01452
SMAC_01453	17.21	7	6
SMAC_01454
SMAC_01455
SMAC_01456
SMAC_01457
SMAC_01458	18.96	5	5
SMAC_01459
SMAC_01460
SMAC_01461
SMAC_01462
SMAC_01463
SMAC_01464
SMAC_01465
SMAC_01466
SMAC_01467
SMAC_01468
SMAC_01469
SMAC_01470
SMAC_01471
SMAC_01472
SMAC_01473
SMAC_01474
SMAC_01475
SMAC_01476
SMAC_01477
SMAC_01478
SMAC_01479
SMAC_01480	10.75	5	5
SMAC_01481
SMAC_01482
SMAC_01483
SMAC_01484
SMAC_01485
SMAC_01486
SMAC_01487
SMAC_01488
SMAC_01489
SMAC_01490
SMAC_01491
SMAC_01492
SMAC_01493
SMAC_01494
SMAC_01495
SMAC_01496
SMAC_01497
SMAC_01498
SMAC_01499
SMAC_01500
SMAC_01501
SMAC_01502
SMAC_01503
SMAC_01504
SMAC_01505
SMAC_01506
SMAC_01507
SMAC_01508
SMAC_01509
SMAC_01510
SMAC_01511
SMAC_01512
SMAC_01513
SMAC_01514
SMAC_01515
SMAC_01516
SMAC_01517
SMAC_01518
SMAC_01519
SMAC_01520
SMAC_01521
SMAC_01522
SMAC_01523
SMAC_01524
SMAC_01525
SMAC_01526
SMAC_01527
SMAC_01528
SMAC_01529
SMAC_01530
SMAC_01531
SMAC_01532
SMAC_01534
SMAC_01535
SMAC_01537
SMAC_01538
SMAC_01539
SMAC_01540
SMAC_01541
SMAC_01542
SMAC_01543
SMAC_01544
SMAC_01545
SMAC_01546
SMAC_01547
SMAC_01548
SMAC_01549
SMAC_01550
SMAC_01551
SMAC_01552
SMAC_01553
SMAC_01554
SMAC_01555
SMAC_01556
SMAC_01557	13.16	2	2
SMAC_01558
SMAC_01559
SMAC_01560
SMAC_01561
SMAC_01562
SMAC_01563
SMAC_01564
SMAC_01565
SMAC_01566
SMAC_01567
SMAC_01568
SMAC_01569
SMAC_01570
SMAC_01571
SMAC_01572
SMAC_01573
SMAC_01574
SMAC_01575
SMAC_01576
SMAC_01577
SMAC_01578
SMAC_01579
SMAC_01580
SMAC_01581
SMAC_01582
SMAC_01583
SMAC_01584
SMAC_01585
SMAC_01586
SMAC_01587
SMAC_01588
SMAC_01589
SMAC_01590
SMAC_01591
SMAC_01592
SMAC_01593
SMAC_01594
SMAC_01595
SMAC_01596
SMAC_01597
SMAC_01598
SMAC_01599
SMAC_01600
SMAC_01601	40.34	28	4
SMAC_01602
SMAC_01603
SMAC_01604
SMAC_01605	14.18	8	6
SMAC_01606
SMAC_01607
SMAC_01608
SMAC_01609	17.84	5	2
SMAC_01610
SMAC_01611
SMAC_01612
SMAC_01613
SMAC_01614
SMAC_01615
SMAC_01616
SMAC_01617
SMAC_01618
SMAC_01619
SMAC_01620
SMAC_01621
SMAC_01622
SMAC_01623
SMAC_01624
SMAC_01625
SMAC_01626
SMAC_01627
SMAC_01628	5.58	3	2
SMAC_01629
SMAC_01630
SMAC_01631
SMAC_01632
SMAC_01633
SMAC_01634
SMAC_01635
SMAC_01636
SMAC_01637
SMAC_01638
SMAC_01639
SMAC_01640
SMAC_01641
SMAC_01642
SMAC_01643
SMAC_01644
SMAC_01645
SMAC_01646
SMAC_01647
SMAC_01649
SMAC_01650
SMAC_01651
SMAC_01652
SMAC_01653
SMAC_01654
SMAC_01655
SMAC_01656
SMAC_01657
SMAC_01658
SMAC_01659
SMAC_01660
SMAC_01661	11.97	4	3
SMAC_01662
SMAC_01663
SMAC_01664
SMAC_01665
SMAC_01666
SMAC_01667
SMAC_01668
SMAC_01669
SMAC_01670
SMAC_01671
SMAC_01672
SMAC_01673
SMAC_01674
SMAC_01675
SMAC_01676
SMAC_01677
SMAC_01678
SMAC_01679
SMAC_01680
SMAC_01681
SMAC_01682
SMAC_01683
SMAC_01684
SMAC_01685
SMAC_01686
SMAC_01687
SMAC_01688
SMAC_01689
SMAC_01690
SMAC_01691
SMAC_01692
SMAC_01693
SMAC_01694
SMAC_01695
SMAC_01696
SMAC_01697
SMAC_01698
SMAC_01699
SMAC_01700
SMAC_01701	7	5	2
SMAC_01702
SMAC_01703
SMAC_01704
SMAC_01705
SMAC_01706
SMAC_01707
SMAC_01708
SMAC_01709
SMAC_01710
SMAC_01711
SMAC_01712
SMAC_01713
SMAC_01714
SMAC_01715
SMAC_01716
SMAC_01717
SMAC_01718
SMAC_01719
SMAC_01720
SMAC_01721
SMAC_01722
SMAC_01723
SMAC_01724
SMAC_01725
SMAC_01726
SMAC_01727
SMAC_01728
SMAC_01729
SMAC_01730
SMAC_01732
SMAC_01733
SMAC_01734
SMAC_01735
SMAC_01736
SMAC_01737
SMAC_01738
SMAC_01739
SMAC_01740
SMAC_01741
SMAC_01742
SMAC_01743
SMAC_01744
SMAC_01745
SMAC_01746
SMAC_01747
SMAC_01748
SMAC_01749
SMAC_01750
SMAC_01751
SMAC_01752
SMAC_01753
SMAC_01754
SMAC_01755
SMAC_01756
SMAC_01757
SMAC_01758
SMAC_01759
SMAC_01760
SMAC_01761
SMAC_01762
SMAC_01763
SMAC_01764	3.82	2	2
SMAC_01765
SMAC_01766
SMAC_01767
SMAC_01768
SMAC_01769
SMAC_01770
SMAC_01771
SMAC_01772
SMAC_01774	3.29	2	2
SMAC_01775
SMAC_01776
SMAC_01777
SMAC_01778
SMAC_01779
SMAC_01780
SMAC_01781
SMAC_01782
SMAC_01783
SMAC_01784
SMAC_01785
SMAC_01786
SMAC_01787
SMAC_01788
SMAC_01789
SMAC_01790
SMAC_01791
SMAC_01792
SMAC_01793
SMAC_01794
SMAC_01795
SMAC_01796
SMAC_01797
SMAC_01798
SMAC_01799
SMAC_01800
SMAC_01801
SMAC_01802	7.67	5	4
SMAC_01803
SMAC_01804
SMAC_01805
SMAC_01806
SMAC_01807
SMAC_01808
SMAC_01809
SMAC_01810
SMAC_01811
SMAC_01812
SMAC_01813
SMAC_01814
SMAC_01815
SMAC_01816
SMAC_01817
SMAC_01818
SMAC_01819
SMAC_01820
SMAC_01821
SMAC_01822
SMAC_01823
SMAC_01824
SMAC_01825
SMAC_01826
SMAC_01827
SMAC_01828
SMAC_01829
SMAC_01830
SMAC_01831
SMAC_01832
SMAC_01833
SMAC_01834
SMAC_01835
SMAC_01836
SMAC_01837
SMAC_01838
SMAC_01839	28.17	33	14
SMAC_01840
SMAC_01841
SMAC_01842
SMAC_01843
SMAC_01844
SMAC_01845
SMAC_01846
SMAC_01847
SMAC_01848
SMAC_01849
SMAC_01850
SMAC_01851
SMAC_01852
SMAC_01853
SMAC_01854
SMAC_01855
SMAC_01856
SMAC_01857
SMAC_01858
SMAC_01859
SMAC_01860	11.46	3	3
SMAC_01861
SMAC_01862
SMAC_01863
SMAC_01864
SMAC_01865
SMAC_01866
SMAC_01867
SMAC_01868
SMAC_01869
SMAC_01870
SMAC_01871
SMAC_01872
SMAC_01873
SMAC_01874
SMAC_01875
SMAC_01876
SMAC_01877
SMAC_01878
SMAC_01879	22.8	3	3
SMAC_01880
SMAC_01881
SMAC_01882
SMAC_01883
SMAC_01884
SMAC_01885
SMAC_01886
SMAC_01887
SMAC_01888
SMAC_01889
SMAC_01890
SMAC_01891
SMAC_01892
SMAC_01894
SMAC_01895
SMAC_01896
SMAC_01897
SMAC_01898	22.9	6	3
SMAC_01899
SMAC_01900
SMAC_01901
SMAC_01902
SMAC_01903
SMAC_01904
SMAC_01905
SMAC_01906
SMAC_01907
SMAC_01908
SMAC_01909	25.64	7	4
SMAC_01910
SMAC_01911	4.69	2	2
SMAC_01912
SMAC_01913
SMAC_01914
SMAC_01915
SMAC_01916
SMAC_01917
SMAC_01918
SMAC_01919	5.83	4	3
SMAC_01920
SMAC_01921	37.4	18	7
SMAC_01922
SMAC_01923
SMAC_01924
SMAC_01925
SMAC_01926
SMAC_01927
SMAC_01928
SMAC_01929
SMAC_01930
SMAC_01931
SMAC_01932
SMAC_01933
SMAC_01934
SMAC_01935
SMAC_01936
SMAC_01937
SMAC_01938
SMAC_01939
SMAC_01940
SMAC_01941
SMAC_01942	13.47	4	4
SMAC_01943
SMAC_01944
SMAC_01945
SMAC_01946
SMAC_01947
SMAC_01948
SMAC_01949
SMAC_01950
SMAC_01951
SMAC_01952	8.05	5	3
SMAC_01953	7.36	4	3
SMAC_01954
SMAC_01955
SMAC_01956
SMAC_01957
SMAC_01958
SMAC_01959
SMAC_01960
SMAC_01961
SMAC_01962
SMAC_01963
SMAC_01964
SMAC_01965
SMAC_01966
SMAC_01967
SMAC_01968
SMAC_01969
SMAC_01970
SMAC_01971
SMAC_01972
SMAC_01973
SMAC_01974
SMAC_01975
SMAC_01976
SMAC_01977
SMAC_01978
SMAC_01979
SMAC_01980
SMAC_01981
SMAC_01982
SMAC_01983
SMAC_01984
SMAC_01985
SMAC_01986
SMAC_01987
SMAC_01988	11.05	5	4
SMAC_01989
SMAC_01990
SMAC_01991
SMAC_01992
SMAC_01993
SMAC_01994
SMAC_01995
SMAC_01996
SMAC_01997
SMAC_01998
SMAC_01999
SMAC_02000
SMAC_02001
SMAC_02002
SMAC_02003
SMAC_02004	18	6	3
SMAC_02005
SMAC_02006
SMAC_02007
SMAC_02008
SMAC_02009
SMAC_02010
SMAC_02011
SMAC_02012
SMAC_02013
SMAC_02015
SMAC_02016
SMAC_02017
SMAC_02018
SMAC_02019
SMAC_02020
SMAC_02021
SMAC_02022
SMAC_02023
SMAC_02024
SMAC_02025
SMAC_02026
SMAC_02027
SMAC_02028
SMAC_02030
SMAC_02031
SMAC_02032
SMAC_02033
SMAC_02034
SMAC_02035
SMAC_02036
[truncated: 8,093 more rows]

## Sheet: MS4
Accession	Coverage	# PSMs	# Peptides
SMAC_00000
SMAC_00001
SMAC_00002
SMAC_00003
SMAC_00004
SMAC_00005
SMAC_00006
SMAC_00007
SMAC_00008
SMAC_00009
SMAC_00010
SMAC_00011
SMAC_00012
SMAC_00013
SMAC_00014
SMAC_00015
SMAC_00017
SMAC_00018
SMAC_00019
SMAC_00020
SMAC_00021
SMAC_00022
SMAC_00023
SMAC_00024
SMAC_00025
SMAC_00026
SMAC_00027
SMAC_00028
SMAC_00029
SMAC_00030
SMAC_00031
SMAC_00032
SMAC_00033
SMAC_00034
SMAC_00035
SMAC_00036
SMAC_00037
SMAC_00038
SMAC_00039
SMAC_00040
SMAC_00041
SMAC_00042
SMAC_00043
SMAC_00044
SMAC_00045
SMAC_00046
SMAC_00047
SMAC_00048
SMAC_00049
SMAC_00050
SMAC_00051
SMAC_00052
SMAC_00053
SMAC_00054
SMAC_00055
SMAC_00056
SMAC_00057
SMAC_00058
SMAC_00059
SMAC_00060
SMAC_00061
SMAC_00063
SMAC_00064
SMAC_00065
SMAC_00066
SMAC_00067
SMAC_00068
SMAC_00069
SMAC_00070
SMAC_00071
SMAC_00072
SMAC_00073
SMAC_00074
SMAC_00075
SMAC_00076
SMAC_00077
SMAC_00078
SMAC_00079
SMAC_00080
SMAC_00081
SMAC_00082
SMAC_00083
SMAC_00084
SMAC_00085
SMAC_00086
SMAC_00087
SMAC_00088
SMAC_00089
SMAC_00090
SMAC_00091
SMAC_00092
SMAC_00093
SMAC_00094
SMAC_00095
SMAC_00096
SMAC_00097
SMAC_00098
SMAC_00099
SMAC_00100
SMAC_00101
SMAC_00102
SMAC_00103
SMAC_00104
SMAC_00105
SMAC_00106
SMAC_00107
SMAC_00108
SMAC_00109
SMAC_00110
SMAC_00111
SMAC_00112
SMAC_00113
SMAC_00114
SMAC_00115
SMAC_00116
SMAC_00117
SMAC_00118
SMAC_00119
SMAC_00120
SMAC_00121
SMAC_00122
SMAC_00123
SMAC_00124
SMAC_00125
SMAC_00126
SMAC_00127
SMAC_00128
SMAC_00129
SMAC_00130
SMAC_00131
SMAC_00132
SMAC_00133
SMAC_00134
SMAC_00135
SMAC_00136
SMAC_00137
SMAC_00138
SMAC_00139
SMAC_00140
SMAC_00141
SMAC_00142
SMAC_00143
SMAC_00144
SMAC_00145
SMAC_00146
SMAC_00147
SMAC_00148
SMAC_00149
SMAC_00150
SMAC_00151
SMAC_00152
SMAC_00153
SMAC_00154
SMAC_00155
SMAC_00156
SMAC_00157
SMAC_00158
SMAC_00159
SMAC_00160
SMAC_00161
SMAC_00162
SMAC_00163
SMAC_00164
SMAC_00165
SMAC_00166
SMAC_00167
SMAC_00168
SMAC_00169
SMAC_00170
SMAC_00172
SMAC_00173
SMAC_00174
SMAC_00175
SMAC_00176
SMAC_00177
SMAC_00178
SMAC_00179
SMAC_00180
SMAC_00181
SMAC_00182
SMAC_00183
SMAC_00184
SMAC_00185
SMAC_00186
SMAC_00187
SMAC_00188
SMAC_00189
SMAC_00190
SMAC_00191
SMAC_00192
SMAC_00193
SMAC_00194
SMAC_00195
SMAC_00196
SMAC_00198
SMAC_00199
SMAC_00200
SMAC_00201
SMAC_00202
SMAC_00203
SMAC_00204
SMAC_00205
SMAC_00206
SMAC_00207
SMAC_00208
SMAC_00209
SMAC_00210
SMAC_00211
SMAC_00212
SMAC_00213
SMAC_00214
SMAC_00215
SMAC_00216
SMAC_00217
SMAC_00218
SMAC_00219
SMAC_00220
SMAC_00221
SMAC_00222
SMAC_00223
SMAC_00224
SMAC_00225
SMAC_00226
SMAC_00227
SMAC_00228
SMAC_00229
SMAC_00230
SMAC_00231
SMAC_00232
SMAC_00233
SMAC_00234
SMAC_00235
SMAC_00236
SMAC_00237
SMAC_00238
SMAC_00239
SMAC_00240
SMAC_00241
SMAC_00242
SMAC_00243
SMAC_00244
SMAC_00245
SMAC_00246
SMAC_00247
SMAC_00248
SMAC_00249
SMAC_00250
SMAC_00251
SMAC_00252
SMAC_00253
SMAC_00254
SMAC_00255
SMAC_00256
SMAC_00257
SMAC_00258
SMAC_00259
SMAC_00261
SMAC_00262
SMAC_00263
SMAC_00264
SMAC_00265
SMAC_00267
SMAC_00268
SMAC_00269
SMAC_00270
SMAC_00271
SMAC_00272
SMAC_00273
SMAC_00274
SMAC_00275
SMAC_00276
SMAC_00277
SMAC_00278
SMAC_00279
SMAC_00280
SMAC_00281
SMAC_00282
SMAC_00283
SMAC_00284
SMAC_00285
SMAC_00286
SMAC_00287
SMAC_00288
SMAC_00289
SMAC_00290
SMAC_00291
SMAC_00292
SMAC_00293
SMAC_00294
SMAC_00295
SMAC_00296
SMAC_00297
SMAC_00298
SMAC_00299
SMAC_00300
SMAC_00301
SMAC_00302
SMAC_00303
SMAC_00304
SMAC_00305
SMAC_00306
SMAC_00307
SMAC_00308
SMAC_00309
SMAC_00310
SMAC_00311
SMAC_00312
SMAC_00313
SMAC_00314
SMAC_00315
SMAC_00316
SMAC_00317
SMAC_00318
SMAC_00319
SMAC_00320
SMAC_00321
SMAC_00323
SMAC_00324
SMAC_00325
SMAC_00326
SMAC_00327
SMAC_00328
SMAC_00329
SMAC_00330
SMAC_00331
SMAC_00332
SMAC_00333
SMAC_00334
SMAC_00335
SMAC_00336
SMAC_00337
SMAC_00338
SMAC_00339
SMAC_00340
SMAC_00341
SMAC_00342
SMAC_00343
SMAC_00344
SMAC_00345
SMAC_00346
SMAC_00347
SMAC_00348
SMAC_00349
SMAC_00350
SMAC_00351
SMAC_00352
SMAC_00353
SMAC_00354
SMAC_00355
SMAC_00356
SMAC_00357
SMAC_00358
SMAC_00360
SMAC_00361
SMAC_00362
SMAC_00363
SMAC_00364
SMAC_00365
SMAC_00366
SMAC_00367
SMAC_00368
SMAC_00369
SMAC_00370
SMAC_00372
SMAC_00373
SMAC_00374
SMAC_00375
SMAC_00376
SMAC_00377
SMAC_00378
SMAC_00379
SMAC_00380
SMAC_00381
SMAC_00382
SMAC_00383
SMAC_00384
SMAC_00385
SMAC_00386
SMAC_00387
SMAC_00388
SMAC_00389
SMAC_00390
SMAC_00391
SMAC_00392
SMAC_00393
SMAC_00394
SMAC_00395
SMAC_00396
SMAC_00397
SMAC_00398
SMAC_00399
SMAC_00400
SMAC_00401
SMAC_00402
SMAC_00403
SMAC_00404
SMAC_00405
SMAC_00406
SMAC_00407
SMAC_00408
SMAC_00409
SMAC_00410
SMAC_00411
SMAC_00412
SMAC_00413
SMAC_00414
SMAC_00415
SMAC_00416
SMAC_00417
SMAC_00418
SMAC_00419
SMAC_00420
SMAC_00421
SMAC_00422
SMAC_00423
SMAC_00424
SMAC_00425
SMAC_00426
SMAC_00427
SMAC_00428
SMAC_00429
SMAC_00430
SMAC_00431
SMAC_00432
SMAC_00433
SMAC_00434
SMAC_00435
SMAC_00436
SMAC_00437
SMAC_00438
SMAC_00439
SMAC_00440
SMAC_00441
SMAC_00442
SMAC_00443
SMAC_00444
SMAC_00445
SMAC_00446
SMAC_00447
SMAC_00448
SMAC_00450
SMAC_00451
SMAC_00452
SMAC_00453
SMAC_00454
SMAC_00455
SMAC_00456
SMAC_00457
SMAC_00458
SMAC_00459
SMAC_00460
SMAC_00461
SMAC_00462
SMAC_00463
SMAC_00464
SMAC_00465
SMAC_00466
SMAC_00467
SMAC_00468
SMAC_00469
SMAC_00470
SMAC_00471
SMAC_00472
SMAC_00473
SMAC_00474
SMAC_00475
SMAC_00476
SMAC_00477
SMAC_00478
SMAC_00479
SMAC_00480
SMAC_00481
SMAC_00482
SMAC_00483
SMAC_00484
SMAC_00485
SMAC_00486
SMAC_00487
SMAC_00488
SMAC_00489
SMAC_00490
SMAC_00491
SMAC_00493
SMAC_00494
SMAC_00495
SMAC_00496
SMAC_00497
SMAC_00498
SMAC_00499
SMAC_00500
SMAC_00501
SMAC_00502
SMAC_00503
SMAC_00504
SMAC_00505
SMAC_00506
SMAC_00507
SMAC_00508
SMAC_00509
SMAC_00510
SMAC_00511
SMAC_00512
SMAC_00513
SMAC_00514
SMAC_00515
SMAC_00516
SMAC_00517
SMAC_00518
SMAC_00519
SMAC_00520
SMAC_00521
SMAC_00522
SMAC_00523
SMAC_00524
SMAC_00525
SMAC_00526
SMAC_00527
SMAC_00528
SMAC_00529
SMAC_00530
SMAC_00531
SMAC_00532
SMAC_00533
SMAC_00534
SMAC_00535
SMAC_00536
SMAC_00537
SMAC_00538
SMAC_00539
SMAC_00540
SMAC_00541
SMAC_00542
SMAC_00543
SMAC_00544
SMAC_00545
SMAC_00546
SMAC_00547
SMAC_00548
SMAC_00549
SMAC_00550
SMAC_00551
SMAC_00552
SMAC_00553
SMAC_00554
SMAC_00555
SMAC_00556
SMAC_00557
SMAC_00558
SMAC_00559
SMAC_00560
SMAC_00561
SMAC_00562
SMAC_00563
SMAC_00564
SMAC_00565
SMAC_00566
SMAC_00567
SMAC_00568
SMAC_00569
SMAC_00570
SMAC_00571
SMAC_00572
SMAC_00573
SMAC_00574
SMAC_00575
SMAC_00576
SMAC_00577
SMAC_00578
SMAC_00579
SMAC_00580
SMAC_00581
SMAC_00582
SMAC_00583
SMAC_00584
SMAC_00585
SMAC_00586
SMAC_00587
SMAC_00588
SMAC_00589
SMAC_00590
SMAC_00591
SMAC_00592
SMAC_00593
SMAC_00594
SMAC_00595
SMAC_00597
SMAC_00598
SMAC_00599
SMAC_00600
SMAC_00601
SMAC_00602
SMAC_00603
SMAC_00604
SMAC_00605
SMAC_00606
SMAC_00607
SMAC_00608
SMAC_00609
SMAC_00610
SMAC_00611
SMAC_00612
SMAC_00613
SMAC_00614
SMAC_00615
SMAC_00616
SMAC_00617
SMAC_00618
SMAC_00619
SMAC_00620
SMAC_00621
SMAC_00622
SMAC_00623
SMAC_00624
SMAC_00625
SMAC_00626
SMAC_00627
SMAC_00628
SMAC_00629
SMAC_00630
SMAC_00631
SMAC_00632
SMAC_00633
SMAC_00634
SMAC_00635
SMAC_00636
SMAC_00637
SMAC_00638
SMAC_00639
SMAC_00640
SMAC_00641
SMAC_00642
SMAC_00643
SMAC_00644
SMAC_00645
SMAC_00646
SMAC_00647
SMAC_00648
SMAC_00649
SMAC_00650
SMAC_00651
SMAC_00652
SMAC_00653
SMAC_00654
SMAC_00655
SMAC_00656
SMAC_00657
SMAC_00658
SMAC_00659
SMAC_00660
SMAC_00661
SMAC_00662
SMAC_00663
SMAC_00664
SMAC_00665
SMAC_00666
SMAC_00667
SMAC_00668
SMAC_00669
SMAC_00670
SMAC_00671
SMAC_00672
SMAC_00673
SMAC_00674
SMAC_00675
SMAC_00676
SMAC_00677
SMAC_00678
SMAC_00679
SMAC_00680
SMAC_00681
SMAC_00682
SMAC_00683
SMAC_00684
SMAC_00685
SMAC_00686
SMAC_00688
SMAC_00689
SMAC_00690
SMAC_00691
SMAC_00692
SMAC_00693
SMAC_00694
SMAC_00695
SMAC_00696
SMAC_00697
SMAC_00698
SMAC_00699
SMAC_00700
SMAC_00701
SMAC_00702
SMAC_00703
SMAC_00704
SMAC_00705
SMAC_00706
SMAC_00707
SMAC_00708
SMAC_00709
SMAC_00710
SMAC_00711
SMAC_00712
SMAC_00713
SMAC_00714
SMAC_00715
SMAC_00716
SMAC_00717
SMAC_00718
SMAC_00719
SMAC_00720
SMAC_00721
SMAC_00722
SMAC_00723
SMAC_00724
SMAC_00725
SMAC_00726
SMAC_00727
SMAC_00728
SMAC_00729
SMAC_00730
SMAC_00731
SMAC_00732
SMAC_00733
SMAC_00734
SMAC_00735
SMAC_00736
SMAC_00737
SMAC_00738
SMAC_00740
SMAC_00741
SMAC_00742
SMAC_00743
SMAC_00744
SMAC_00745
SMAC_00746
SMAC_00747
SMAC_00748
SMAC_00749
SMAC_00750
SMAC_00751
SMAC_00752
SMAC_00753
SMAC_00754
SMAC_00755
SMAC_00758
SMAC_00759
SMAC_00760
SMAC_00761
SMAC_00762
SMAC_00763
SMAC_00764
SMAC_00766
SMAC_00767
SMAC_00768
SMAC_00769
SMAC_00770
SMAC_00772
SMAC_00773
SMAC_00774
SMAC_00775
SMAC_00776
SMAC_00777
SMAC_00778
SMAC_00779
SMAC_00780
SMAC_00781
SMAC_00782
SMAC_00783
SMAC_00784
SMAC_00785
SMAC_00786
SMAC_00787
SMAC_00788
SMAC_00789
SMAC_00790
SMAC_00791
SMAC_00792
SMAC_00793
SMAC_00794
SMAC_00795
SMAC_00796
SMAC_00797
SMAC_00798
SMAC_00799
SMAC_00800
SMAC_00801
SMAC_00802
SMAC_00803
SMAC_00804
SMAC_00805
SMAC_00806
SMAC_00807
SMAC_00808
SMAC_00809
SMAC_00810
SMAC_00811
SMAC_00812
SMAC_00813
SMAC_00814
SMAC_00815
SMAC_00816
SMAC_00817	15.18	8	5
SMAC_00818
SMAC_00819
SMAC_00820
SMAC_00821
SMAC_00822
SMAC_00823
SMAC_00824
SMAC_00825
SMAC_00826
SMAC_00827
SMAC_00828
SMAC_00829
SMAC_00830
SMAC_00831
SMAC_00832
SMAC_00833
SMAC_00834
SMAC_00835
SMAC_00836
SMAC_00837
SMAC_00838
SMAC_00839
SMAC_00840
SMAC_00841
SMAC_00842
SMAC_00843
SMAC_00844
SMAC_00845
SMAC_00846
SMAC_00847
SMAC_00848
SMAC_00849
SMAC_00850
SMAC_00851
SMAC_00852
SMAC_00853
SMAC_00854
SMAC_00855
SMAC_00856
SMAC_00857
SMAC_00858
SMAC_00859
SMAC_00860
SMAC_00861
SMAC_00862
SMAC_00863
SMAC_00865
SMAC_00866
SMAC_00867
SMAC_00868
SMAC_00869
SMAC_00870
SMAC_00871
SMAC_00872
SMAC_00873
SMAC_00874
SMAC_00875
SMAC_00876
SMAC_00877
SMAC_00878
SMAC_00879
SMAC_00880
SMAC_00881
SMAC_00882
SMAC_00883
SMAC_00884
SMAC_00885
SMAC_00886
SMAC_00887
SMAC_00888
SMAC_00889
SMAC_00890
SMAC_00891
SMAC_00892
SMAC_00893
SMAC_00894
SMAC_00895
SMAC_00896
SMAC_00897
SMAC_00898
SMAC_00899
SMAC_00900
SMAC_00901
SMAC_00902
SMAC_00903
SMAC_00904
SMAC_00905
SMAC_00906
SMAC_00907
SMAC_00908
SMAC_00909
SMAC_00910
SMAC_00911
SMAC_00912
SMAC_00913
SMAC_00914
SMAC_00915
SMAC_00916
SMAC_00917
SMAC_00918
SMAC_00919
SMAC_00920
SMAC_00921
SMAC_00922
SMAC_00923
SMAC_00924
SMAC_00925
SMAC_00926
SMAC_00927
SMAC_00928
SMAC_00929
SMAC_00930
SMAC_00931
SMAC_00932
SMAC_00933
SMAC_00934
SMAC_00935
SMAC_00936
SMAC_00937
SMAC_00938
SMAC_00939
SMAC_00940
SMAC_00941
SMAC_00942
SMAC_00943
SMAC_00944
SMAC_00945
SMAC_00946
SMAC_00947
SMAC_00948	14.04	4	3
SMAC_00949
SMAC_00950
SMAC_00951
SMAC_00952
SMAC_00953
SMAC_00954
SMAC_00955
SMAC_00956
SMAC_00957
SMAC_00958
SMAC_00959
SMAC_00960
SMAC_00961
SMAC_00962
SMAC_00963
SMAC_00965
SMAC_00966
SMAC_00967
SMAC_00968
SMAC_00969
SMAC_00970
SMAC_00971
SMAC_00972
SMAC_00973
SMAC_00974
SMAC_00975
SMAC_00976
SMAC_00977
SMAC_00978
SMAC_00979
SMAC_00980
SMAC_00981
SMAC_00982
SMAC_00983
SMAC_00984
SMAC_00985
SMAC_00986
SMAC_00987
SMAC_00989
SMAC_00990
SMAC_00991
SMAC_00992
SMAC_00993
SMAC_00994
SMAC_00995
SMAC_00996
SMAC_00997
SMAC_00998
SMAC_00999
SMAC_01000
SMAC_01001
SMAC_01002
SMAC_01003
SMAC_01004
SMAC_01005
SMAC_01006
SMAC_01007
SMAC_01008
SMAC_01009
SMAC_01010
SMAC_01011
SMAC_01012
SMAC_01013
SMAC_01014
SMAC_01015
SMAC_01016
SMAC_01017
SMAC_01018
SMAC_01019
SMAC_01020
SMAC_01021
SMAC_01022
SMAC_01023
SMAC_01024
SMAC_01025
SMAC_01026
SMAC_01027
SMAC_01028
SMAC_01029
SMAC_01030
SMAC_01031
SMAC_01032
SMAC_01033
SMAC_01034
SMAC_01035
SMAC_01036
SMAC_01037
SMAC_01038
SMAC_01039
SMAC_01040
SMAC_01041
SMAC_01042
SMAC_01043
SMAC_01044
SMAC_01045
SMAC_01046
SMAC_01047
SMAC_01048
SMAC_01049
SMAC_01050
SMAC_01051
SMAC_01052
SMAC_01053
SMAC_01054
SMAC_01055
SMAC_01056
SMAC_01057
SMAC_01058
SMAC_01059
SMAC_01061
SMAC_01062
SMAC_01063
SMAC_01064
SMAC_01065
SMAC_01066
SMAC_01067
SMAC_01068
SMAC_01069
SMAC_01070
SMAC_01071
SMAC_01072
SMAC_01073
SMAC_01074
SMAC_01075
SMAC_01076
SMAC_01077
SMAC_01078
SMAC_01079
SMAC_01080
SMAC_01081
SMAC_01082
SMAC_01083
SMAC_01084
SMAC_01085
SMAC_01086
SMAC_01087
SMAC_01088
SMAC_01089
SMAC_01090
SMAC_01091
SMAC_01092
SMAC_01093
SMAC_01094
SMAC_01095
SMAC_01096
SMAC_01097
SMAC_01098
SMAC_01099
SMAC_01100
SMAC_01101
SMAC_01102
SMAC_01103
SMAC_01104
SMAC_01105
SMAC_01106
SMAC_01107
SMAC_01108
SMAC_01109
SMAC_01110
SMAC_01111
SMAC_01112
SMAC_01113
SMAC_01114
SMAC_01116
SMAC_01118
SMAC_01119
SMAC_01120
SMAC_01121
SMAC_01122
SMAC_01123
SMAC_01124
SMAC_01125
SMAC_01126
SMAC_01127
SMAC_01128
SMAC_01129
SMAC_01130
SMAC_01131
SMAC_01132
SMAC_01133
SMAC_01134
SMAC_01135
SMAC_01136
SMAC_01137
SMAC_01138
SMAC_01139
SMAC_01140
SMAC_01141
SMAC_01142
SMAC_01143
SMAC_01144
SMAC_01145
SMAC_01146
SMAC_01147
SMAC_01148
SMAC_01149
SMAC_01150
SMAC_01151
SMAC_01152
SMAC_01153
SMAC_01154
SMAC_01155
SMAC_01156
SMAC_01157
SMAC_01158
SMAC_01159
SMAC_01160
SMAC_01161
SMAC_01162
SMAC_01163
SMAC_01164
SMAC_01165
SMAC_01166
SMAC_01167
SMAC_01168
SMAC_01169
SMAC_01170
SMAC_01171
SMAC_01172
SMAC_01173
SMAC_01174
SMAC_01175
SMAC_01176
SMAC_01178
SMAC_01179
SMAC_01180
SMAC_01181
SMAC_01182
SMAC_01183
SMAC_01184
SMAC_01185
SMAC_01186
SMAC_01187
SMAC_01188
SMAC_01189
SMAC_01190
SMAC_01191
SMAC_01192
SMAC_01193
SMAC_01194
SMAC_01195
SMAC_01196
SMAC_01197
SMAC_01198
SMAC_01201
SMAC_01202
SMAC_01203
SMAC_01204
SMAC_01205
SMAC_01206
SMAC_01207
SMAC_01208
SMAC_01209
SMAC_01210
SMAC_01211
SMAC_01212
SMAC_01213
SMAC_01214
SMAC_01215
SMAC_01216
SMAC_01217
SMAC_01218
SMAC_01219
SMAC_01220
SMAC_01221
SMAC_01222
SMAC_01223
SMAC_01224
SMAC_01226
SMAC_01227
SMAC_01228
SMAC_01229
SMAC_01230
SMAC_01231
SMAC_01232
SMAC_01233
SMAC_01234
SMAC_01235
SMAC_01236
SMAC_01237
SMAC_01238
SMAC_01239
SMAC_01240
SMAC_01241
SMAC_01242
SMAC_01243
SMAC_01244
SMAC_01245
SMAC_01246
SMAC_01247
SMAC_01248
SMAC_01249
SMAC_01250
SMAC_01251
SMAC_01252
SMAC_01253
SMAC_01254
SMAC_01255
SMAC_01256
SMAC_01257
SMAC_01258
SMAC_01259
SMAC_01260
SMAC_01261
SMAC_01262
SMAC_01263
SMAC_01264
SMAC_01265
SMAC_01266
SMAC_01267
SMAC_01268
SMAC_01269
SMAC_01270
SMAC_01271
SMAC_01272
SMAC_01274
SMAC_01275
SMAC_01276
SMAC_01277
SMAC_01278
SMAC_01279
SMAC_01280
SMAC_01281
SMAC_01282
SMAC_01283
SMAC_01284
SMAC_01285
SMAC_01286
SMAC_01287
SMAC_01288
SMAC_01289
SMAC_01290
SMAC_01291
SMAC_01292
SMAC_01293
SMAC_01294
SMAC_01295
SMAC_01296
SMAC_01297
SMAC_01298
SMAC_01299
SMAC_01300
SMAC_01301
SMAC_01302
SMAC_01303
SMAC_01304
SMAC_01305
SMAC_01306
SMAC_01307
SMAC_01308
SMAC_01309
SMAC_01310
SMAC_01311
SMAC_01312
SMAC_01313
SMAC_01314
SMAC_01315
SMAC_01316
SMAC_01317
SMAC_01318
SMAC_01319
SMAC_01320
SMAC_01321
SMAC_01322
SMAC_01323
SMAC_01324
SMAC_01325
SMAC_01326
SMAC_01327
SMAC_01329
SMAC_01330
SMAC_01331
SMAC_01332
SMAC_01333
SMAC_01334
SMAC_01335
SMAC_01336
SMAC_01337
SMAC_01338
SMAC_01339
SMAC_01340
SMAC_01341
SMAC_01342
SMAC_01343
SMAC_01344
SMAC_01345
SMAC_01346
SMAC_01347
SMAC_01348
SMAC_01349
SMAC_01350
SMAC_01351
SMAC_01352
SMAC_01353
SMAC_01354
SMAC_01355
SMAC_01356
SMAC_01357
SMAC_01358
SMAC_01359
SMAC_01360
SMAC_01361
SMAC_01362
SMAC_01363
SMAC_01364
SMAC_01365
SMAC_01366
SMAC_01367
SMAC_01368
SMAC_01369
SMAC_01370
SMAC_01371
SMAC_01372
SMAC_01373
SMAC_01374
SMAC_01375
SMAC_01376
SMAC_01377
SMAC_01378
SMAC_01379
SMAC_01380
SMAC_01381
SMAC_01382
SMAC_01383
SMAC_01384
SMAC_01385
SMAC_01386
SMAC_01387
SMAC_01388
SMAC_01389
SMAC_01390
SMAC_01391
SMAC_01392
SMAC_01393
SMAC_01394
SMAC_01395
SMAC_01396
SMAC_01397
SMAC_01398
SMAC_01399
SMAC_01400
SMAC_01401
SMAC_01402
SMAC_01403
SMAC_01404
SMAC_01405
SMAC_01406
SMAC_01407
SMAC_01408
SMAC_01409
SMAC_01410
SMAC_01411
SMAC_01412
SMAC_01413
SMAC_01414
SMAC_01415
SMAC_01416
SMAC_01417
SMAC_01418
SMAC_01419
SMAC_01420
SMAC_01421
SMAC_01422
SMAC_01423
SMAC_01424
SMAC_01425
SMAC_01426
SMAC_01427
SMAC_01428
SMAC_01429
SMAC_01430
SMAC_01431
SMAC_01432
SMAC_01433
SMAC_01434
SMAC_01435
SMAC_01436
SMAC_01437
SMAC_01438
SMAC_01439
SMAC_01440
SMAC_01441
SMAC_01442
SMAC_01443
SMAC_01444
SMAC_01445
SMAC_01446
SMAC_01447
SMAC_01448
SMAC_01449
SMAC_01450
SMAC_01451
SMAC_01452
SMAC_01453
SMAC_01454
SMAC_01455
SMAC_01456
SMAC_01457
SMAC_01458
SMAC_01459
SMAC_01460
SMAC_01461
SMAC_01462
SMAC_01463
SMAC_01464
SMAC_01465
SMAC_01466
SMAC_01467
SMAC_01468
SMAC_01469
SMAC_01470
SMAC_01471
SMAC_01472
SMAC_01473
SMAC_01474
SMAC_01475
SMAC_01476
SMAC_01477
SMAC_01478
SMAC_01479
SMAC_01480
SMAC_01481
SMAC_01482
SMAC_01483
SMAC_01484
SMAC_01485
SMAC_01486
SMAC_01487
SMAC_01488
SMAC_01489
SMAC_01490
SMAC_01491
SMAC_01492
SMAC_01493
SMAC_01494
SMAC_01495
SMAC_01496
SMAC_01497
SMAC_01498
SMAC_01499
SMAC_01500
SMAC_01501
SMAC_01502
SMAC_01503
SMAC_01504
SMAC_01505
SMAC_01506
SMAC_01507
SMAC_01508
SMAC_01509
SMAC_01510
SMAC_01511
SMAC_01512
SMAC_01513
SMAC_01514
SMAC_01515
SMAC_01516
SMAC_01517
SMAC_01518
SMAC_01519
SMAC_01520
SMAC_01521
SMAC_01522
SMAC_01523
SMAC_01524
SMAC_01525
SMAC_01526
SMAC_01527
SMAC_01528
SMAC_01529
SMAC_01530
SMAC_01531
SMAC_01532
SMAC_01534
SMAC_01535
SMAC_01537
SMAC_01538
SMAC_01539
SMAC_01540
SMAC_01541
SMAC_01542
SMAC_01543
SMAC_01544
SMAC_01545
SMAC_01546
SMAC_01547
SMAC_01548
SMAC_01549
SMAC_01550
SMAC_01551
SMAC_01552
SMAC_01553
SMAC_01554
SMAC_01555
SMAC_01556
SMAC_01557
SMAC_01558
SMAC_01559
SMAC_01560
SMAC_01561
SMAC_01562
SMAC_01563
SMAC_01564
SMAC_01565
SMAC_01566
SMAC_01567
SMAC_01568
SMAC_01569
SMAC_01570
SMAC_01571
SMAC_01572
SMAC_01573
SMAC_01574
SMAC_01575
SMAC_01576
SMAC_01577
SMAC_01578
SMAC_01579
SMAC_01580
SMAC_01581
SMAC_01582
SMAC_01583
SMAC_01584
SMAC_01585
SMAC_01586
SMAC_01587
SMAC_01588
SMAC_01589
SMAC_01590
SMAC_01591
SMAC_01592
SMAC_01593
SMAC_01594
SMAC_01595
SMAC_01596
SMAC_01597
SMAC_01598
SMAC_01599
SMAC_01600
SMAC_01601	18.75	3	2
SMAC_01602
SMAC_01603
SMAC_01604
SMAC_01605
SMAC_01606
SMAC_01607
SMAC_01608
SMAC_01609
SMAC_01610
SMAC_01611
SMAC_01612
SMAC_01613
SMAC_01614
SMAC_01615
SMAC_01616
SMAC_01617
SMAC_01618
SMAC_01619
SMAC_01620
SMAC_01621
SMAC_01622
SMAC_01623
SMAC_01624
SMAC_01625
SMAC_01626
SMAC_01627
SMAC_01628
SMAC_01629
SMAC_01630
SMAC_01631
SMAC_01632
SMAC_01633
SMAC_01634
SMAC_01635
SMAC_01636
SMAC_01637
SMAC_01638
SMAC_01639
SMAC_01640
SMAC_01641
SMAC_01642
SMAC_01643
SMAC_01644
SMAC_01645
SMAC_01646
SMAC_01647
SMAC_01649
SMAC_01650
SMAC_01651
SMAC_01652
SMAC_01653
SMAC_01654
SMAC_01655
SMAC_01656
SMAC_01657
SMAC_01658
SMAC_01659
SMAC_01660
SMAC_01661
SMAC_01662
SMAC_01663
SMAC_01664
SMAC_01665
SMAC_01666
SMAC_01667
SMAC_01668
SMAC_01669
SMAC_01670
SMAC_01671
SMAC_01672
SMAC_01673
SMAC_01674
SMAC_01675
SMAC_01676
SMAC_01677
SMAC_01678
SMAC_01679
SMAC_01680
SMAC_01681
SMAC_01682
SMAC_01683
SMAC_01684
SMAC_01685
SMAC_01686
SMAC_01687
SMAC_01688
SMAC_01689
SMAC_01690
SMAC_01691
SMAC_01692
SMAC_01693
SMAC_01694
SMAC_01695
SMAC_01696
SMAC_01697
SMAC_01698
SMAC_01699
SMAC_01700
SMAC_01701
SMAC_01702
SMAC_01703
SMAC_01704
SMAC_01705
SMAC_01706
SMAC_01707
SMAC_01708
SMAC_01709
SMAC_01710
SMAC_01711
SMAC_01712
SMAC_01713
SMAC_01714
SMAC_01715
SMAC_01716
SMAC_01717
SMAC_01718
SMAC_01719
SMAC_01720
SMAC_01721
SMAC_01722
SMAC_01723
SMAC_01724
SMAC_01725
SMAC_01726
SMAC_01727
SMAC_01728
SMAC_01729
SMAC_01730
SMAC_01732
SMAC_01733
SMAC_01734
SMAC_01735
SMAC_01736
SMAC_01737
SMAC_01738
SMAC_01739
SMAC_01740
SMAC_01741
SMAC_01742
SMAC_01743
SMAC_01744
SMAC_01745
SMAC_01746
SMAC_01747
SMAC_01748
SMAC_01749
SMAC_01750
SMAC_01751
SMAC_01752
SMAC_01753
SMAC_01754
SMAC_01755
SMAC_01756
SMAC_01757
SMAC_01758
SMAC_01759
SMAC_01760
SMAC_01761
SMAC_01762
SMAC_01763
SMAC_01764
SMAC_01765
SMAC_01766
SMAC_01767
SMAC_01768
SMAC_01769
SMAC_01770
SMAC_01771
SMAC_01772
SMAC_01774
SMAC_01775
SMAC_01776
SMAC_01777
SMAC_01778
SMAC_01779
SMAC_01780
SMAC_01781
SMAC_01782
SMAC_01783
SMAC_01784
SMAC_01785
SMAC_01786
SMAC_01787
SMAC_01788
SMAC_01789
SMAC_01790
SMAC_01791
SMAC_01792
SMAC_01793
SMAC_01794
SMAC_01795
SMAC_01796
SMAC_01797
SMAC_01798
SMAC_01799
SMAC_01800
SMAC_01801
SMAC_01802
SMAC_01803
SMAC_01804
SMAC_01805
SMAC_01806
SMAC_01807
SMAC_01808
SMAC_01809
SMAC_01810
SMAC_01811
SMAC_01812
SMAC_01813
SMAC_01814
SMAC_01815
SMAC_01816
SMAC_01817
SMAC_01818
SMAC_01819
SMAC_01820
SMAC_01821
SMAC_01822
SMAC_01823
SMAC_01824
SMAC_01825
SMAC_01826
SMAC_01827
SMAC_01828
SMAC_01829
SMAC_01830
SMAC_01831
SMAC_01832
SMAC_01833
SMAC_01834
SMAC_01835
SMAC_01836
SMAC_01837
SMAC_01838
SMAC_01839	10.14	3	3
SMAC_01840
SMAC_01841
SMAC_01842
SMAC_01843
SMAC_01844
SMAC_01845
SMAC_01846
SMAC_01847
SMAC_01848
SMAC_01849
SMAC_01850
SMAC_01851
SMAC_01852
SMAC_01853
SMAC_01854
SMAC_01855
SMAC_01856
SMAC_01857
SMAC_01858
SMAC_01859
SMAC_01860
SMAC_01861
SMAC_01862
SMAC_01863
SMAC_01864
SMAC_01865
SMAC_01866
SMAC_01867
SMAC_01868
SMAC_01869
SMAC_01870
SMAC_01871
SMAC_01872
SMAC_01873
SMAC_01874
SMAC_01875
SMAC_01876
SMAC_01877
SMAC_01878
SMAC_01879
SMAC_01880
SMAC_01881
SMAC_01882
SMAC_01883
SMAC_01884
SMAC_01885
SMAC_01886
SMAC_01887
SMAC_01888
SMAC_01889
SMAC_01890
SMAC_01891
SMAC_01892
SMAC_01894
SMAC_01895
SMAC_01896
SMAC_01897
SMAC_01898
SMAC_01899
SMAC_01900
SMAC_01901
SMAC_01902
SMAC_01903
SMAC_01904
SMAC_01905
SMAC_01906
SMAC_01907
SMAC_01908
SMAC_01909
SMAC_01910
SMAC_01911
SMAC_01912
SMAC_01913
SMAC_01914
SMAC_01915
SMAC_01916
SMAC_01917
SMAC_01918
SMAC_01919
SMAC_01920
SMAC_01921	10.69	2	2
SMAC_01922
SMAC_01923
SMAC_01924
SMAC_01925
SMAC_01926
SMAC_01927
SMAC_01928
SMAC_01929
SMAC_01930
SMAC_01931
SMAC_01932
SMAC_01933
SMAC_01934
SMAC_01935
SMAC_01936
SMAC_01937
SMAC_01938
SMAC_01939
SMAC_01940
SMAC_01941
SMAC_01942
SMAC_01943
SMAC_01944
SMAC_01945
SMAC_01946
SMAC_01947
SMAC_01948
SMAC_01949
SMAC_01950
SMAC_01951
SMAC_01952
SMAC_01953
SMAC_01954
SMAC_01955
SMAC_01956
SMAC_01957
SMAC_01958
SMAC_01959
SMAC_01960
SMAC_01961
SMAC_01962
SMAC_01963
SMAC_01964
SMAC_01965
SMAC_01966
SMAC_01967
SMAC_01968
SMAC_01969
SMAC_01970
SMAC_01971
SMAC_01972
SMAC_01973
SMAC_01974
SMAC_01975
SMAC_01976
SMAC_01977
SMAC_01978
SMAC_01979
SMAC_01980
SMAC_01981
SMAC_01982
SMAC_01983
SMAC_01984
SMAC_01985
SMAC_01986
SMAC_01987
SMAC_01988
SMAC_01989
SMAC_01990
SMAC_01991
SMAC_01992
SMAC_01993
SMAC_01994
SMAC_01995
SMAC_01996
SMAC_01997
SMAC_01998
SMAC_01999
SMAC_02000
SMAC_02001
SMAC_02002
SMAC_02003
SMAC_02004
SMAC_02005
SMAC_02006
SMAC_02007
SMAC_02008
SMAC_02009
SMAC_02010
SMAC_02011
SMAC_02012
SMAC_02013
SMAC_02015
SMAC_02016
SMAC_02017
SMAC_02018
SMAC_02019
SMAC_02020
SMAC_02021
SMAC_02022
SMAC_02023
SMAC_02024
SMAC_02025
SMAC_02026
SMAC_02027
SMAC_02028
SMAC_02030
SMAC_02031
SMAC_02032
SMAC_02033
SMAC_02034
SMAC_02035
SMAC_02036
[truncated: 8,093 more rows]
